# Supplementary material for: Identification of p53-target genes in Danio rerio
Source: Sci Rep. 2016 Sep 1;6:32474. doi: 10.1038/srep32474 (PMC5007497; doi:10.1038/srep32474)
Supplement: Supplementary Information [file srep32474-s1.xlsx]

## Sheet: Guide
Table S1	Genomic localization for all the PatMatch retrieved patterns within Danio rerio genome, build Zv9. Lowercase sequences represent patterns that overlap masked genomic regions (low complexity regions).
	Start/end positions and GC content for the 10 kb intervals are also presented.
Table S2	Genomic positions for the 10 kb intervals, patterns and the 984 overlapping genes. Column "P" shows pattern position relative to exon coordinates.
	E.g., "eE2_eS3": pattern located within exon end 2 and exon start 3 (intron 2-3); "eS4_eE4": pattern located within exon 4; "upstream/downstream": pattern located at 5' end or 3' end of the gene coordinates.
Table S3	Training gene list from Riley et al. 2008 (Pubmed ID: 18431400; Table S4).
Table S4	Selected pattern list from which elements have been selected and functionally tested. This table derives from manual filtering strategies, starting from Table S2.
	Underlined gene symbols: genes that are responsive to p53 in human. Bold gene symbols: genes selected for functional assays (details in Table S5).
	Selection has been performed by taking into account: gene prioritization (ToppRank and Endeavour); pattern relative position; tissutal expression; overlap with repeat elements.
	Columns "PWM", "PWM-II", "PWM-III": "x" defines the patterns that have been considered for PWM construction. "PWM" relates to the first 10 functionally tested patterns. Site-speficic nucleotide content for the three matrices is shown in TableS7.
Table S5	Expression levels for human genes with homology to the Danio rerio prioritized genes (Table S4). Data were extracted by Gene Expression Atlas 3.0 (accessed at June 2016), using zebrafish gene list and specific keywords as query terms.
	Bold gene symbols (first column) are relative to genes that are homolog to zebrafish responsive genes (Table S6 and S8). Columns C and D describe experiment details (database accession numbers, comparison type).
	Columns 5, 6 and 7 show the expression level and corresponding statistical significance for each retrieved gene, as calculated within a certain experiment. Positive "log2foldchange" values are indicative of over-expression.
	Column H shows searched keywords. Table on the right resumes the number of retrieved genes with respect to the entire considered list (Table S4) and the "responsive set" (22 genes), for the different searched terms.
Table S6	Details for the initial patterns (and related genes) that have been experimentally tested.
Table S7	Position weight matrices, build through the usage of pattern sequences described in Table S6 and two additional gene sets (taken from TableS4).
Table S8	Details of genes that have been secundarily tested, after motif similarity analysis (underlined gene symbols). Table includes positional information, repeat name (if pattern co-locate into such elements), ToppGene and Endeavour ranks,
	tissue-expression. Patterns that resulted to be significantly similar according to a method or matrix are evidenced with an "x". Columns "Pattern similarity II" and "Pattern similarity III" refers to PWM-II and III (see Table S7 and Figure 6).
Table S9	Gene Ontology associated terms for all tested genes (related to the first set of 10 plus a secondary set of 21 patterns)
Table S10	List of primers used in this study.

## Sheet: TableS1
chr	pattern start	pattern end	pattern sequence	spacer length (bp)	interval start	interval end	GC content (%)
chr1	114714	114739	aagcaagtctctcataaaacatgtct	7	109714	119739	0.39
chr1	1024696	1024728	AGGCTAGTTTTTAATGGCGCTCTAGGCTAGTTT	14	1019696	1029728	0.41
chr1	1067563	1067595	AGGCTAGTTTTTAATGGTTCTTTAGGCTAGTTT	14	1062563	1072595	0.38
chr1	1067646	1067678	AGGCTAGTTTTTAATGGTGCTCTAGGCTAGTTT	14	1062646	1072678	0.39
chr1	1067728	1067760	AGGCTAGTTTTTAATGGTTCTTTAGGCTAGTTT	14	1062728	1072760	0.39
chr1	1067780	1067812	AGGCTAGTTTTTAATGGTTCTTTAGGCTAGTTT	14	1062780	1072812	0.38
chr1	1067916	1067948	AGGCTAGTTTTTAATGGTACTTGAGACTAGTTT	14	1062916	1072948	0.38
chr1	1068082	1068114	AAGCTAGTTTCTAATGATTCTTTAGGCTAGTTT	14	1063082	1073114	0.38
chr1	1068134	1068166	AGGCTAGTTTTTAATGGTTCTTTAGGCTAGTTT	14	1063134	1073166	0.38
chr1	1068187	1068219	AGGCTAGTTTTTAATGGTGCTTGAGACTAGTTT	14	1063187	1073219	0.38
chr1	1068520	1068552	AAACTAGTTTTTAATGGTGCTCTAGGCTAGTTT	14	1063520	1073552	0.37
chr1	1068714	1068746	AGACTAGTTTTTATTAGCGCTTTAGGCTAGTTT	14	1063714	1073746	0.37
chr1	1068767	1068799	AGACTAGTTTTTATCAGCGCTATAGGCTAGTTT	14	1063767	1073799	0.37
chr1	1069078	1069110	AGACTAGTTTTTATCAGCGCTCTAGGCTAGTTT	14	1064078	1074110	0.36
chr1	1069180	1069212	AGACTAGTTTTTATCAGCGCTCTAGGCTAGTTC	14	1064180	1074212	0.36
chr1	3439447	3439471	AAGCAAGTCTAGACTGAGCAAGTTT	6	3434447	3444471	0.33
chr1	3473138	3473166	gaacaagtccttcagttttagacttgtcc	10	3468138	3478166	0.31
chr1	4043008	4043039	aagcatgtttcacagtaaattgaagcatgttt	13	4038008	4048039	0.37
chr1	5269391	5269419	GAGCTTGCTCTGCTGTTAAAAACTAGCCT	10	5264391	5274419	0.39
chr1	5887213	5887238	AAGCATGTTTCGTCAAAGACTAGCCC	7	5882213	5892238	0.36
chr1	6239222	6239252	aaactagcccagaagacacttgaactagttc	12	6234222	6244252	0.38
chr1	6509253	6509276	AAACAAGCTCAATAAAGCATGTCC	5	6504253	6514276	0.33
chr1	7028319	7028349	AAACTAGCCCAATGGCAATCAAAACTAGCCC	12	7023319	7033349	0.37
chr1	7298109	7298134	gagcttgctcttatatgggcatgttt	7	7293109	7303134	0.36
chr1	8035795	8035821	ggacaagtctaaatggaggacttgttc	8	8030795	8040821	0.34
chr1	9719359	9719387	aaactagctccagacctccaaacttgtct	10	9714359	9724387	0.36
chr1	10636376	10636395	gaacttgttcagacttgtcc	1	10631376	10641395	0.38
chr1	12907847	12907875	AAGCATGTTTTTTTTGCGTGGGCTTGCCT	10	12902847	12912875	0.37
chr1	14547191	14547210	gaacttgttcagacttgccc	1	14542191	14552210	0.32
chr1	16004854	16004887	GAACTAGTTCaagtcgaactagtcgaactagttc	15	15999854	16009887	0.34
chr1	16051350	16051369	gaacatgtccagacttgtcc	1	16046350	16056369	0.35
chr1	17342573	17342592	AGACATGTTTAGACATGTTC	1	17337573	17347592	0.35
chr1	18545613	18545632	ggacaagtctaagcttgttt	1	18540613	18550632	0.36
chr1	18721548	18721581	AAGCTTGTTCATGAAACACAAGCAGAACATGCTT	15	18716548	18726581	0.35
chr1	19145262	19145295	gaacttgtctgagtttattacttagaacttgtct	15	19140262	19150295	0.37
chr1	19575888	19575915	agacatgtttcgtttcccaaacaagttt	9	19570888	19580915	0.38
chr1	20599651	20599670	gggcaagtctaaacaagttc	1	20594651	20604670	0.4
chr1	21053736	21053762	gaacaagtcctccatttagacttgtcc	8	21048736	21058762	0.37
chr1	21781482	21781516	GGACATGTCTCTGAAACATGGCACAAGACATGTTC	16	21776482	21786516	0.37
chr1	22036071	22036094	GGACTTGTTTTAGGGGACAAGTCC	5	22031071	22041094	0.38
chr1	22131351	22131370	ggacaagttcaaactagcct	1	22126351	22136370	0.35
chr1	23181858	23181881	AAGCATGTTTATGTAAACATGCCT	5	23176858	23186881	0.35
chr1	23279967	23279990	AAGCATGTTTATGTAAACATGCCT	5	23274967	23284990	0.35
chr1	23801995	23802025	aggcttGTCTTAACTGCAttaagacaagccc	12	23796995	23807025	0.37
chr1	23914391	23914417	aagcatgctcaaactctaAGCTTGCCT	8	23909391	23919417	0.38
chr1	24027341	24027364	GAACATGCTTGTAAAAACATGCTT	5	24022341	24032364	0.36
chr1	24999887	24999918	gaacttgtttccaaaatgtatcaggcttgtct	13	24994887	25004918	0.37
chr1	25846227	25846256	AAACTAGTCCCATCTGAATAGGGCTTGCCT	11	25841227	25851256	0.37
chr1	26009844	26009863	aaacaagcttagacttgccc	1	26004844	26014863	0.39
chr1	26734475	26734498	ggacaagtcttcctggacttgttc	5	26729475	26739498	0.47
chr1	26770983	26771015	GGGCATGTTTGACAATCACCAGGGGACAAGCTT	14	26765983	26776015	0.33
chr1	26851123	26851149	aagcatgccccatacaagagcaagctc	8	26846123	26856149	0.35
chr1	26919128	26919148	AAACTTGTTCAGAACATGCTT	2	26914128	26924148	0.44
chr1	29012510	29012540	ggacaagcctcagatgggaggggacatgtcc	12	29007510	29017540	0.38
chr1	29054226	29054256	ggacaagcctcagatgggaggggacatgtcc	12	29049226	29059256	0.38
chr1	30071660	30071683	GAGCAAGCTCATTAGAGCAAGCTC	5	30066660	30076683	0.36
chr1	32075954	32075975	aagcaagttttaaagcaagttt	3	32070954	32080975	0.37
chr1	33190281	33190311	AAGCAAGTCTGAGCTGTGGAGAAACATGCCC	12	33185281	33195311	0.34
chr1	33469400	33469420	AAGCTAGCCCTGAGCATGTTT	2	33464400	33474420	0.33
chr1	33850020	33850048	gaacaagtccttcagttttagacttgtcc	10	33845020	33855048	0.32
chr1	34059752	34059774	GAACATGTTTGAGGAGCTTGTTT	4	34054752	34064774	0.33
chr1	35134895	35134928	GGGCTAGTTTAGGCTGGTTTATGAGGACATGTCT	15	35129895	35139928	0.39
chr1	37883946	37883974	gaacaagtccttcagttttagacttgtcc	10	37878946	37888974	0.32
chr1	38344086	38344120	AAACATGTTTTGACCAGTCCTACTCAGACAAGTTT	16	38339086	38349120	0.37
chr1	38649585	38649604	gaacttgttcagacttgtcc	1	38644585	38654604	0.36
chr1	39221275	39221306	agacaagcctgatgcattttggaaacaagttc	13	39216275	39226306	0.34
chr1	39410874	39410893	gaacaagtctaaacatgttc	1	39405874	39415893	0.33
chr1	40742310	40742343	AAACTTGCTTAAAGTGGTACATTGAAACTTGTTT	15	40737310	40747343	0.4
chr1	41303380	41303411	gaacaagcttccacctcacaatagacatgctc	13	41298380	41308411	0.32
chr1	41684600	41684619	gaacttgttcagacttgtcc	1	41679600	41689619	0.36
chr1	41685428	41685453	aaacttgtttgttgatgaaCAAGTTt	7	41680428	41690453	0.37
chr1	42178169	42178188	GGGCATGTCCGGACATGCCT	1	42173169	42183188	0.36
chr1	42618977	42619008	GGACAAGTTCCTAGAACTTTCCAGACAAGTTC	13	42613977	42624008	0.37
chr1	42938108	42938138	AGACTTGCCCTAGAAAAAATAAAGCTTGTCC	12	42933108	42943138	0.36
chr1	43032405	43032431	ggacaagtctaaatggaggacttgttc	8	43027405	43037431	0.33
chr1	43456485	43456504	agacatgctcaaacatgttt	1	43451485	43461504	0.31
chr1	43508652	43508682	AAACAAGCTCTTAAAAGATTTAAACAAGCTT	12	43503652	43513682	0.35
chr1	43799598	43799617	aggcaagctcgagcaagttc	1	43794598	43804617	0.38
chr1	44373814	44373833	ggacaagtctgaacatgttc	1	44368814	44378833	0.38
chr1	46267419	46267445	gaacatgtctcaatcaagaacaagttt	8	46262419	46272445	0.37
chr1	46974763	46974784	agacttgtttgtagacttgttt	3	46969763	46979784	0.36
chr1	48414480	48414506	ggacaagtctaaatggaggacttgttc	8	48409480	48419506	0.38
chr1	49562122	49562141	ggacaagtctgaacaagttc	1	49557122	49567141	0.38
chr1	49838692	49838715	AAACTTGCTTTTCCAAACAAGTCC	5	49833692	49843715	0.35
chr1	50067022	50067048	gaacaagtcctccatttagacttgtcc	8	50062022	50072048	0.38
chr1	50534402	50534422	AAGCTAGCCCAAAGCAAGCCC	2	50529402	50539422	0.35
chr1	50729955	50729974	gagcttgtccagacatgccc	1	50724955	50734974	0.37
chr1	51013342	51013362	AAACAAGCTCCAAACAAGCTT	2	51008342	51018362	0.38
chr1	51444802	51444832	AAACAAGCTCGACTAATCTCTGAGCATGTTT	12	51439802	51449832	0.36
chr1	52678077	52678106	AGACTAGTTTGAACAGCACTAGGCTAGTTT	11	52673077	52683106	0.36
chr1	53828434	53828460	ggacaagtctaaatggaggacttgttc	8	53823434	53833460	0.32
chr1	54616460	54616493	AGGCTAGTTTTGAACAGACCCTCTAGGCTAGTTT	15	54611460	54621493	0.4
chr1	55025713	55025743	AGGCTAGTTTTTAACATCTCTAGGCTAGTTT	12	55020713	55030743	0.39
chr1	55026549	55026579	aggctagtttataacacctctaggctagttt	12	55021549	55031579	0.38
chr1	55026630	55026660	AGGCTAGTTTTGAACATCTCTAAGCTAGTTT	12	55021630	55031660	0.38
chr1	55065112	55065131	gaacaagtctgaacatgttc	1	55060112	55070131	0.38
chr1	55293309	55293339	AAACTAGCCTAGAGCGTCTCAAAACTAGCCT	12	55288309	55298339	0.37
chr1	55293360	55293390	AAACTAGCCTAGAGCGTCTCAAAACTAGCCT	12	55288360	55298390	0.37
chr1	55293411	55293441	AAACTAGCCTAGAGCGTCTCAAAACTAGCCT	12	55288411	55298441	0.37
chr1	55293798	55293828	AAACTAGCCTAGAGCATCTCAAAACTAGCCT	12	55288798	55298828	0.37
chr1	55293879	55293909	AAACTAGCCTAGATCATCTTAAAACTAGCCT	12	55288879	55298909	0.37
chr1	56633252	56633277	aagcttgctcttgtgggggcatgttc	7	56628252	56638277	0.37
chr1	58085484	58085510	GAACATGTCTCAACTGCGAACATGCTT	8	58080484	58090510	0.42
chr1	58096446	58096472	GAACATGTCTCAACTGCGAACATGCTT	8	58091446	58101472	0.38
chr1	58131631	58131659	aggcttgtcccacagggacaggcttgtct	10	58126631	58136659	0.41
chr1	58712544	58712563	gaacttgttcagacttgtcc	1	58707544	58717563	0.39
chr1	58945972	58945994	AGACAAGCTTGTCAGACTTGTTT	4	58940972	58950994	0.36
chr10	1047774	1047796	aaactagtccttcaggcttgttt	4	1042774	1052796	0.36
chr10	1409196	1409222	gaacaagtcctccatttagacttgtcc	8	1404196	1414222	0.42
chr10	1420285	1420311	ggacaagtctaaatggaggacttgttc	8	1415285	1425311	0.39
chr10	1642473	1642507	ggacatgcctgatctacaccaacaggagcaagcct	16	1637473	1647507	0.41
chr10	1896661	1896692	GAGCATGTTTTTTATTGAGTGAAAACATGCTT	13	1891661	1901692	0.36
chr10	2897517	2897536	gaacatgtttagacttgccc	1	2892517	2902536	0.39
chr10	5038918	5038947	AAACTAGTTCCAGAGTATTAAAGCATGTTT	11	5033918	5043947	0.37
chr10	5112136	5112167	AAACTAGCTTAACTACTGTTAAAAACTAGCCT	13	5107136	5117167	0.36
chr10	5112682	5112713	AAACTAGCTTAACTGCTGTTAAAAACTAGCCT	13	5107682	5117713	0.37
chr10	5113322	5113355	AAACTAGCCCATAACACTGTTTAAAAACTAGCCT	15	5108322	5118355	0.37
chr10	5341955	5341984	AAACATGTTTTTTTTTCACTAAACTTGCTT	11	5336955	5346984	0.33
chr10	5876859	5876886	aaacttGCTTTGTTAAAAAAACATGCTT	9	5871859	5881886	0.36
chr10	7459799	7459824	GAACAAGTCTATTTTCAGACATGTTT	7	7454799	7464824	0.39
chr10	7561550	7561577	agacaagttttgcacagtaaacatgctc	9	7556550	7566577	0.35
chr10	7660602	7660634	AAACATGTCTGACATTATCTGAAAAACATGTTT	14	7655602	7665634	0.36
chr10	7661345	7661377	AAACATGTCTGACATTATGTGAAAAACATGTCT	14	7656345	7666377	0.36
chr10	7661655	7661677	AAACATGTCTGAAAAACATGTCT	4	7656655	7666677	0.35
chr10	8192561	8192580	ggacaagtctaagcttgttt	1	8187561	8197580	0.43
chr10	8698708	8698739	AAACTAGTCCAATGGCCAGTCAAAACTAGTCC	13	8693708	8703739	0.37
chr10	8698784	8698804	AAACATGTCCAAAACTAGCTC	2	8693784	8703804	0.37
chr10	8699076	8699100	GAACTAGTCCAGTCAAAACTAGTCC	6	8694076	8704100	0.37
chr10	8699123	8699154	GAACTAGCCCAATGGCCCGTCAAAACTAGCCT	13	8694123	8704154	0.37
chr10	8699156	8699183	AAACTAGCTTAATAGTCAGAACTAGTCC	9	8694156	8704183	0.37
chr10	8699547	8699579	AAACTAGCCTTTATGGCCAGTCAAAACTAGCCC	14	8694547	8704579	0.37
chr10	8699779	8699810	GAACTAGTTCAATGCCCAGTCAAAACTAGCTT	13	8694779	8704810	0.37
chr10	8699933	8699953	AAACTAGCCCAAGACTAGCTC	2	8694933	8704953	0.38
chr10	9191521	9191549	GAACTTGTTCATTCCGCAAAAACAAGCCC	10	9186521	9196549	0.35
chr10	9261114	9261133	gggcaagtctgaacaagttc	1	9256114	9266133	0.37
chr10	9762365	9762384	gaacatgttcagacttgttc	1	9757365	9767384	0.35
chr10	9902203	9902227	AAGCTAGCTTAATGAAGACAAGCTC	6	9897203	9907227	0.38
chr10	10802747	10802766	AAGCATGTTTAGGCTTGTTT	1	10797747	10807766	0.37
chr10	11621340	11621359	gaacatgttcagacttgccc	1	11616340	11626359	0.36
chr10	11736227	11736246	gaacatgttcagacttgttc	1	11731227	11741246	0.34
chr10	12337775	12337800	aaactagttctagtttaaactagttt	7	12332775	12342800	0.39
chr10	13608721	13608749	AGACATGCTTCAGAAAAGAGGACTTGTTT	10	13603721	13613749	0.33
chr10	13946435	13946455	AAGCTTGTCTCGGACATGCTT	2	13941435	13951455	0.38
chr10	14167624	14167646	GAACTTGTTCTAGAAACATGTCC	4	14162624	14172646	0.35
chr10	14985085	14985104	gaactagtttgaacttgtct	1	14980085	14990104	0.35
chr10	16872695	16872725	AAGCAAGTTTTATTATTCCAAGAACATGTTC	12	16867695	16877725	0.39
chr10	17186537	17186560	aaacttgccttgccaaacatgttt	5	17181537	17191560	0.34
chr10	18763032	18763051	gggcaagtctgaacatgttc	1	18758032	18768051	0.42
chr10	19070259	19070279	aggctagtcctagactagttt	2	19065259	19075279	0.33
chr10	19163229	19163248	ggacaagtctaagcttgttt	1	19158229	19168248	0.35
chr10	20290059	20290081	AAACTAGCCTATAAAGCTAGCCT	4	20285059	20295081	0.35
chr10	21175827	21175853	ggacaagtctaaatggaggacttgttc	8	21170827	21180853	0.36
chr10	22089961	22089985	AAACTAGCCTGACACAAACAAGTTT	6	22084961	22094985	0.36
chr10	22503349	22503372	aaacttgtttgaatgagcttgtcc	5	22498349	22508372	0.36
chr10	22611995	22612022	gagcatgtttgcattattgagcatgtct	9	22606995	22617022	0.35
chr10	23313227	23313258	AAACATGTTTACTATAAGCATTAAACATGCTC	13	23308227	23318258	0.43
chr10	23625428	23625457	gaacaagcttccggcccattagacatgctc	11	23620428	23630457	0.35
chr10	23830434	23830467	AGACAAGCTTGCGTTATGTCTATAAGACAAGTCC	15	23825434	23835467	0.35
chr10	24291960	24291986	gaacaagtcctccatttagacttgtcc	8	24286960	24296986	0.39
chr10	25225811	25225839	AAACTAGTCTAGTCTGTCTAAGCTTGCTT	10	25220811	25230839	0.38
chr10	26807969	26807998	AAGCATGTTTTTGTGTGCAGAAGCATGTTT	11	26802969	26812998	0.33
chr10	26845800	26845819	ggacaagtctgaacatgttc	1	26840800	26850819	0.36
chr10	28117429	28117455	AAGCATGCCTCTCTGGGAGACTTGCCT	8	28112429	28122455	0.4
chr10	28131542	28131568	gaacaagtcctccatttagacttgtcc	8	28126542	28136568	0.37
chr10	28754367	28754395	AGACATGTTTACAAATGACAAACAAGCTC	10	28749367	28759395	0.38
chr10	28820237	28820257	aaacatgttttaagcatgttt	2	28815237	28825257	0.34
chr10	28884451	28884473	AAGCTTGTCCTGAAGGCATGCTC	4	28879451	28889473	0.37
chr10	29386895	29386923	ggacaagtctaaaactgaaggacttgttc	10	29381895	29391923	0.32
chr10	30180785	30180812	aaacatgttcattcatacaaacatgttc	9	30175785	30185812	0.39
chr10	30761068	30761101	AGGCATGCCTGGTGGAATGCCCGAAGGCATGCCC	15	30756068	30766101	0.38
chr10	33147649	33147668	ggacaagtctaaacttgttt	1	33142649	33152668	0.36
chr10	33322986	33323013	AAACAAGTTCAAGTAAAAAAACAAGTTC	9	33317986	33328013	0.36
chr10	34047577	34047604	agacaagttttgtacagtaaacatgctc	9	34042577	34052604	0.35
chr10	37424514	37424536	AAACATGTTTGTTAAGCATGCTT	4	37419514	37429536	0.35
chr10	38139814	38139845	aaactaGCCTGGGGTTGGAACTAAacatgttt	13	38134814	38144845	0.34
chr10	38711657	38711683	GGGCTAGCTTTGAAAATGAACTTGCCT	8	38706657	38716683	0.38
chr10	39639642	39639665	aaacaagctcaacaaagcaagctc	5	39634642	39644665	0.38
chr10	40735437	40735456	ggacaagtctgaacaagttc	1	40730437	40740456	0.37
chr10	41066477	41066508	AAACATGCCTCTCAGAAGTTTAGAGCAAGTTT	13	41061477	41071508	0.34
chr10	41358973	41358992	ggacaagtctgaacaagttc	1	41353973	41363992	0.41
chr10	41800819	41800845	ggacaagtctaaacggaggacttgttc	8	41795819	41805845	0.37
chr10	41831391	41831410	gaacatgttcagacttgttc	1	41826391	41836410	0.35
chr10	42106133	42106164	aggcatgtcctctcccatcagaaaacatgctt	13	42101133	42111164	0.39
chr10	43338183	43338206	agacttgcctaattaaactagttt	5	43333183	43343206	0.35
chr10	43386208	43386234	aagcaagtttttgcataaaacaagctt	8	43381208	43391234	0.38
chr10	43395583	43395602	agacaagtctgaacaagttc	1	43390583	43400602	0.33
chr10	43543405	43543425	AAACTAGTCTAGAGCTAGCTC	2	43538405	43548425	0.39
chr10	44567647	44567666	AAACATGCTTAAACATGCTC	1	44562647	44572666	0.39
chr10	45211564	45211594	GGACAAGTTTGACGAACAAATAAGCTAGTTT	12	45206564	45216594	0.33
chr10	45211630	45211660	GGACTAGTTTGATAAACAAATAAGCTAGCTT	12	45206630	45216660	0.34
chr10	45211673	45211705	AGGCTAGTTTTGGATTGGCCAATGGGCTAGTTT	14	45206673	45216705	0.34
chr10	45211775	45211807	AGGCTAGTTTGGGATTGGCTATTGGACTAGTTT	14	45206775	45216807	0.34
chr10	45211819	45211851	AAGCTAGTTTTGGATTAGCCAATAAACTAGTTT	14	45206819	45216851	0.34
chr10	45211865	45211894	GGGCTAGTTTGAAAACAAATAAGCTAGTTT	11	45206865	45216894	0.34
chr10	45211930	45211961	GGGCTAGTTTCGATTGGCCAATGAGCTAGTTT	13	45206930	45216961	0.34
chr10	45211975	45212005	GAACTAGTTTGCTAAACAAATGAGCTAGTTT	12	45206975	45217005	0.34
chr10	45212108	45212139	GAGCTAGTTTTGAGTGACCAATGAGCTAGTTT	13	45207108	45217139	0.34
chr10	45212219	45212241	GGGCAAGTTTGATAAACTAGTTT	4	45207219	45217241	0.34
chr10	45212255	45212287	GGGCTAGCTTTGGAATGGCCATTGAACTAGTTT	14	45207255	45217287	0.34
chr10	45212441	45212474	GGGCTAGTTTTTGGATTAGCCAATGGGCTAGTTT	15	45207441	45217474	0.35
chr10	45212489	45212522	AGGCTAGTTTTTGGATTAGCCAATGGGCTAGTTT	15	45207489	45217522	0.35
chr10	45212603	45212634	AAGCTAGTTTTGATCTGCCAGTAGGCTAGTTT	13	45207603	45217634	0.35
chr11	334827	334860	GGACATGCTCCTTCTCTGGAAGAAGAACAAGCTC	15	329827	339860	0.38
chr11	1268015	1268041	aAGCATGTCCCCCGCTTAAACTTGCCC	8	1263015	1273041	0.4
chr11	2330000	2330033	AAACTAGCCTAAAGCACCAACTAAAAACTAGCCT	15	2325000	2335033	0.35
chr11	2826952	2826976	aggcaagtttaggcaaggcaagttt	6	2821952	2831976	0.4
chr11	2965606	2965639	aaacatgtttaatacttcttataaaggcttgttt	15	2960606	2970639	0.39
chr11	3703231	3703258	aggcttgctttgtttaccaaactagtct	9	3698231	3708258	0.37
chr11	4162100	4162131	AAACTAGCCCAATGTTCAATTAAAACTAGCCC	13	4157100	4167131	0.37
chr11	4163122	4163153	AAACTAGCCCAAAGTTCAATCAAAACTAGCCC	13	4158122	4168153	0.38
chr11	4163221	4163252	AAACTAGCCCAATGTTCAATCAAAACTAGCCC	13	4158221	4168252	0.38
chr11	4163276	4163307	AAACTAGCCCAATGTTTAATCAAAACTAGCCC	13	4158276	4168307	0.38
chr11	4163375	4163395	AAACTAGCCTTAAACTAGCCC	2	4158375	4168395	0.38
chr11	4163463	4163483	AAACTAGCCCAAAACTAGCCC	2	4158463	4168483	0.38
chr11	4163538	4163569	AAACTAGCTCAATGGCTAATCAAAGCTAGCCC	13	4158538	4168569	0.38
chr11	4163582	4163613	AAACTAGCCCAAAGTTCAATCAAAACTAGCCC	13	4158582	4168613	0.38
chr11	4163637	4163657	AAACTAGCCTAAAACTAGCCC	2	4158637	4168657	0.38
chr11	4163681	4163714	AAACTAGCCCAAAATTCCCATCTAAAACTAGCTC	15	4158681	4168714	0.38
chr11	4163727	4163758	AAACTAGCCCAATGTTTAATCAAAACTAGCCC	13	4158727	4168758	0.38
chr11	4164374	4164405	AAACTAGCTCAATGTTCAATCAAAACTTGCCC	13	4159374	4169405	0.38
chr11	4164480	4164511	AAACTAGTCCAATGCCCTTTTGAAACTAGCCT	13	4159480	4169511	0.38
chr11	4165184	4165215	AAACTAGCCTAATGTTCAATCAAAACTAGCTC	13	4160184	4170215	0.37
chr11	4398037	4398068	AAACATGTTTACTATCAGCATAAAACATGTTC	13	4393037	4403068	0.36
chr11	4824125	4824144	ggacaagtctaaacaagttc	1	4819125	4829144	0.39
chr11	4971239	4971258	gaacttgtttagacttgtcc	1	4966239	4976258	0.36
chr11	5206618	5206637	aaacttgtttaaactagcct	1	5201618	5211637	0.36
chr11	5272768	5272799	GAGCATGTCCACAGGAGCAGGAGAACTTGCTT	13	5267768	5277799	0.37
chr11	5463643	5463664	AGACTAGTTTCAGAGCTAGCTT	3	5458643	5468664	0.4
chr11	7075027	7075046	aaactagcttaggctagttt	1	7070027	7080046	0.37
chr11	8075593	8075612	ggacaagtctgaacaagttc	1	8070593	8080612	0.33
chr11	8689194	8689213	aaacaagcttagacttgtcc	1	8684194	8694213	0.36
chr11	9084675	9084700	aaacatgttcagggccaaactagttt	7	9079675	9089700	0.35
chr11	9413477	9413508	AGGCTAGTTTTGATTGGCCATTGGACTAGTTT	13	9408477	9418508	0.36
chr11	9430763	9430784	GAGCAAGTCTCTGAGCAAGTTC	3	9425763	9435784	0.35
chr11	9948818	9948844	gaacaagtcttccatttagacttgtcc	8	9943818	9953844	0.34
chr11	10486992	10487011	ggacaagtctaaacaagttc	1	10481992	10492011	0.37
chr11	11631875	11631903	AAACATGTTCGGGATTAAAAGACTAGCTC	10	11626875	11636903	0.33
chr11	11800227	11800253	gaacaagtcctccatttagacttgtcc	8	11795227	11805253	0.36
chr11	11804863	11804889	ggacaagtctaaatggaggacttgttc	8	11799863	11809889	0.35
chr11	12213196	12213227	agacaagcctgatacattttggaaacaagttc	13	12208196	12218227	0.35
chr11	12281454	12281475	GAGCATGTCTCAGAGCAAGTTT	3	12276454	12286475	0.38
chr11	13402404	13402438	AAACATGTTTGCTATTTCTGATTAAAAACATGCTC	16	13397404	13407438	0.37
chr11	13650800	13650829	gagcaagtttggtgatcccCAAACTAGTTT	11	13645800	13655829	0.36
chr11	14776344	14776375	GAACATGTTTTATGCTGATAGTAAACATGTTT	13	14771344	14781375	0.35
chr11	15231462	15231487	AGGCTTGTTTGTGCACGGGCTAGTCC	7	15226462	15236487	0.34
chr11	15803649	15803668	ggacaagtctgaacatgttc	1	15798649	15808668	0.35
chr11	16696943	16696966	AAACTTGTTTCAAAAAGCTTGTTT	5	16691943	16701966	0.34
chr11	16816371	16816391	AGacatgttccaaacatgttc	2	16811371	16821391	0.38
chr11	16979480	16979506	ggacaagtctaaatggaggactagttc	8	16974480	16984506	0.41
chr11	17374294	17374324	AAACAAGTTCAAAACCACCTCAAGCAAGCTT	12	17369294	17379324	0.35
chr11	17461570	17461593	AAGCTTGTCTCTAAAAGCTTGTCC	5	17456570	17466593	0.34
chr11	18041686	18041705	aaacaagcttagacttgtcc	1	18036686	18046705	0.37
chr11	18188676	18188702	ggacaagtctaaatggaggacttgttc	8	18183676	18193702	0.32
chr11	18932088	18932119	AAACATGTTTACCATAAGCATAAAACATGTTT	13	18927088	18937119	0.37
chr11	19332731	19332765	AGGCATGTTTTTTTCAGTGCAATCAGAGCTTGTTC	16	19327731	19337765	0.35
chr11	19657312	19657343	AAACATGTTTACTATAAGCATAAAACATGTTC	13	19652312	19662343	0.37
chr11	21116607	21116638	AGACAAGCTCTCAGAAATCGATAAACATGTTT	13	21111607	21121638	0.35
chr11	21710195	21710223	ggacaagtctaaaactgaaggacttgttc	10	21705195	21715223	0.32
chr11	21749262	21749290	aaacatgttcaaccctaaaaaacaagttt	10	21744262	21754290	0.35
chr11	22030843	22030874	AGGCTAGTTTCCCTATACTACAAAACAAGCCC	13	22025843	22035874	0.35
chr11	22128557	22128579	ggacaagtctaaaaggcttgttc	4	22123557	22133579	0.35
chr11	22238557	22238588	GAACATGTTTTATGCTTATAGTGAACATGTTT	13	22233557	22243588	0.34
chr11	22430670	22430697	gagcatgtttactgtacaaaacttgtcc	9	22425670	22435697	0.34
chr11	23057485	23057508	AGACAAGTTTTCATAAGCATGCCT	5	23052485	23062508	0.32
chr11	23430416	23430446	AGGCAAGTCTTTTTTTAAAGCAGACTAGTTT	12	23425416	23435446	0.42
chr11	23447201	23447221	AGACATGTCTAAGGCATGTTC	2	23442201	23452221	0.36
chr11	24014793	24014821	AAACAAGCCTTCTCCTCAAAAACAAGCCC	10	24009793	24019821	0.37
chr11	24605499	24605518	gaacttgttcagacttgccc	1	24600499	24610518	0.37
chr11	24622372	24622396	AGGCTAGCCTGCACTGGACATGTTT	6	24617372	24627396	0.37
chr11	25392288	25392316	AAACTTGTCCCGCAAAAGAAGGCTTGCTC	10	25387288	25397316	0.34
chr11	25402996	25403018	agacaagctcaacaaacatgttt	4	25397996	25408018	0.33
chr11	26654742	26654761	gaacaagtctgaacatgttc	1	26649742	26659761	0.37
chr11	28403572	28403597	GAACTAGTTTGGCTTCAGACATGCTT	7	28398572	28408597	0.36
chr11	28609989	28610008	aggcaagctcaggcaagttc	1	28604989	28615008	0.36
chr11	29558278	29558311	GAGCTTGTCCTTTTTTGGCTGTTTGAACATGTTT	15	29553278	29563311	0.36
chr11	30154618	30154640	GAACATGTTTTAGGAACAAGCCT	4	30149618	30159640	0.37
chr11	30371017	30371037	AGACAAGTTCAAAACTTGCCT	2	30366017	30376037	0.37
chr11	31358255	31358285	AGGCTAGTTTTTAACAGCAGAGGGCAAGCTT	12	31353255	31363285	0.33
chr11	31521673	31521704	AAACATGTTTACTATAAGCATAAAACATGTTC	13	31516673	31526704	0.33
chr11	32103106	32103137	GAACATGTTTTATGCTTATAGTAAACATGTTT	13	32098106	32108137	0.34
chr11	32560976	32561000	GGGCTAGTTTTAGAAAAACAAGTCT	6	32555976	32566000	0.37
chr11	32787168	32787187	gaacatgtttagacttgtcc	1	32782168	32792187	0.36
chr11	33377006	33377039	aaacaagtttaacctttctaaattaaactagttt	15	33372006	33382039	0.36
chr11	33599498	33599518	aagctagtctaaagctagttc	2	33594498	33604518	0.37
chr11	33651858	33651877	gaacttgctcagacttgtcc	1	33646858	33656877	0.35
chr11	35228979	35229005	AAACTAGCCCAAAATCAAAACTAGCCC	8	35223979	35234005	0.35
chr11	35229029	35229060	AAACTAGCCCAGTAGCTAATCAAAACTAGCCC	13	35224029	35234060	0.35
chr11	35229084	35229115	AAACTAGCCCAGTGGCCTATCAAAACTAGCTC	13	35224084	35234115	0.35
chr11	35229338	35229369	AAACTAGCCCAGTTGCTAATCAAAACTAGCCC	13	35224338	35234369	0.35
chr11	35229382	35229401	AAACTAGCCCAAACTAGCCC	1	35224382	35234401	0.35
chr11	35229436	35229467	AAACTAGCCCAGTGGCTAAGCAAAACTAGCCC	13	35224436	35234467	0.35
chr11	35229475	35229506	AAACTAGCTCAGTGGCTAATCAAAACTAGCCC	13	35224475	35234506	0.35
chr11	35229508	35229539	AAACTAGCCCAGCTTACAACCAAAACTAGCCC	13	35224508	35234539	0.35
chr11	35229589	35229620	AAACAAGCCCAGTGGCCCATCAAAACTAGCCC	13	35224589	35234620	0.36
chr11	35229666	35229697	AAACTAGCCCAGAGGTCAACCAAAACTAGCCC	13	35224666	35234697	0.36
chr11	35229933	35229964	AAACTAGCCCAGTGGCCAGCCAAAACTAGCCC	13	35224933	35234964	0.36
chr11	35230069	35230095	AAACTAGCCCAATACCAAAACTAGCCC	8	35225069	35235095	0.37
chr11	35230152	35230183	AAACTAGTCCAGTGGCTTTTCTAAACTAGCTC	13	35225152	35235183	0.37
chr11	35230185	35230216	AAACTAGCCTAATGGCCAACTAAAACAAGCCC	13	35225185	35235216	0.37
chr11	35230323	35230357	GAACTAGCCCAAAACTAGCCAACCAAAACTAGCCC	16	35225323	35235357	0.37
chr11	35230420	35230451	AAACTAGCCCAGCAGCAAATCAAAACTAGCCC	13	35225420	35235451	0.37
chr11	35726940	35726959	ggacaagtctgaacaagttc	1	35721940	35731959	0.36
chr11	35811272	35811294	AGACATGCCCCATAAACATGTCT	4	35806272	35816294	0.33
chr11	37852339	37852359	GGGCAAGTTTTAAACATGCTT	2	37847339	37857359	0.35
chr11	38056305	38056331	ggacaagtctaaatggaggacttgttc	8	38051305	38061331	0.36
chr11	38363906	38363939	AAGCATGTCTCCTTGAGGTTGGAAGGACATGCTT	15	38358906	38368939	0.43
chr11	38433752	38433772	AAGCATGTTTAAAACTTGTTT	2	38428752	38438772	0.36
chr11	39047284	39047315	GAACATGTTTTATGCTGATAGTAAACATGTTT	13	39042284	39052315	0.33
chr11	39178433	39178459	gaacaagtcctccttttagacttgtcc	8	39173433	39183459	0.36
chr11	39357437	39357469	agacatgtctgatgatttattttaagcttgttt	14	39352437	39362469	0.43
chr11	39525437	39525459	aaacatgctctgcagacaagctc	4	39520437	39530459	0.32
chr11	40017579	40017613	GAGCTAGCTTTAGGCAACTTGCTCTAGGCTAGTTT	16	40012579	40022613	0.35
chr11	40807930	40807957	GAACATGCCCTCTTGGGGGAACATGccc	9	40802930	40812957	0.35
chr11	43232487	43232513	ggacaagtctaaatggaggacttgttc	8	43227487	43237513	0.36
chr11	45276617	45276636	aggcttgtccaggcatgtcc	1	45271617	45281636	0.36
chr11	46150100	46150122	aaacatgctcagtgaacatgctt	4	46145100	46155122	0.42
chr11	46263533	46263559	AAGCAAGCTTGTCAGACAAACATGTTT	8	46258533	46268559	0.47
chr11	46557857	46557879	aagcatgttcactgagcatgttt	4	46552857	46562879	0.42
chr11	46567560	46567582	aagcatgttcactgagcatgttt	4	46562560	46572582	0.42
chr12	1556266	1556295	aaacatgctctcaataggtaaaacatgctt	11	1551266	1561295	0.36
chr12	1833950	1833981	gagcttgtctaatgttaggtagaagcttgttc	13	1828950	1838981	0.34
chr12	3076140	3076159	gggcaagtctgaacaagttc	1	3071140	3081159	0.4
chr12	3372049	3372068	AAACATGCTTGGACATGTCC	1	3367049	3377068	0.36
chr12	4958255	4958289	AAACTAGCCTAGAGCACCATAGTAAAAACAAGTCT	16	4953255	4963289	0.35
chr12	6565352	6565384	gaacaagttctttaaacaatcaggagcttgctc	14	6560352	6570384	0.36
chr12	7918091	7918115	AAACATGTCTGTCAAGAGCATGTTT	6	7913091	7923115	0.32
chr12	8172042	8172075	aaactagctcacccagttcacctagagcatgtct	15	8167042	8177075	0.35
chr12	8954654	8954680	ggacaagtctaaatggaggacttgttc	8	8949654	8959680	0.31
chr12	9108066	9108092	gaacaagtctaaatggcggacttgttc	8	9103066	9113092	0.33
chr12	9175206	9175230	AAGCTTGCTTGTAAAAGACTAGCTT	6	9170206	9180230	0.36
chr12	10255976	10256007	GAACATGTTTTATGCTTGTAGTAAACATGTTT	13	10250976	10261007	0.36
chr12	10428286	10428311	aagcatgtccctacaagagcaagctc	7	10423286	10433311	0.36
chr12	10445721	10445740	ggacaagtctgaacaagttc	1	10440721	10450740	0.35
chr12	10499407	10499426	gaacttgttcagacttgtcc	1	10494407	10504426	0.35
chr12	10514794	10514819	gagcttgctcttgtggggacatgctt	7	10509794	10519819	0.36
chr12	10901706	10901725	gaacttgttcagacttgccc	1	10896706	10906725	0.37
chr12	11006049	11006068	gaacttgttcagacttgccc	1	11001049	11011068	0.38
chr12	11288218	11288249	gaactAGTTTTGATTGGCTATTAGGCTAGTTT	13	11283218	11293249	0.36
chr12	11929224	11929243	aaacaagcttagacttgccc	1	11924224	11934243	0.33
chr12	12856488	12856507	gaacttgttcagacttgtct	1	12851488	12861507	0.36
chr12	12929966	12929985	aaacaagcttagacttgccc	1	12924966	12934985	0.38
chr12	13353175	13353198	AAACAAGCTTTACTGAACTTGTTT	5	13348175	13358198	0.32
chr12	13685118	13685150	AAACATGCTTTGGGATCAGACAAAGACATGTCT	14	13680118	13690150	0.33
chr12	13774116	13774137	aaacatgtttagaaacatgttt	3	13769116	13779137	0.35
chr12	14362280	14362314	AGGCTTGTTTGAGAATCACTGATATAAACTTGTCT	16	14357280	14367314	0.39
chr12	14615023	14615042	ggacttgtccaggctagcct	1	14610023	14620042	0.44
chr12	14856642	14856661	ggacaagtctgaacatgttc	1	14851642	14861661	0.34
chr12	15715472	15715494	aaacaagcctaTCAAACAAGCCT	4	15710472	15720494	0.37
chr12	18118845	18118871	ggacaagtctaaatggaggacttgttc	8	18113845	18123871	0.35
chr12	18214480	18214507	gagcttgttttgaagaaaaagcttgttt	9	18209480	18219507	0.36
chr12	19626125	19626144	aggctagtctaagctagctt	1	19621125	19631144	0.36
chr12	19816629	19816655	aaacaagtcctccatttagacttgtcc	8	19811629	19821655	0.38
chr12	20657754	20657776	GGGCTTGTTCATTAGGCAAGCCT	4	20652754	20662776	0.37
chr12	20697778	20697802	AAACATGTTCGTCTTGAGCATGTTT	6	20692778	20702802	0.35
chr12	20995133	20995156	aagcaagcttcattgagcatgttt	5	20990133	21000156	0.38
chr12	21701192	21701214	AAACATGTTCTGGAAGCTAGTTT	4	21696192	21706214	0.32
chr12	22167743	22167771	GGACAAGCCCTTTTTTTAAAAACTAGCCT	10	22162743	22172771	0.39
chr12	22728539	22728568	AAACATGTTTTGTATGAATAAAGCAAGTCT	11	22723539	22733568	0.34
chr12	23428921	23428948	AAACATGTTcatcctataaagcatgcct	9	23423921	23433948	0.37
chr12	23802076	23802097	aaacatgcttatgaacatgttt	3	23797076	23807097	0.35
chr12	24249861	24249884	AAACAAGTCTTTGTAAACAAGTTT	5	24244861	24254884	0.35
chr12	24817204	24817223	ggacaagtctgaacatgttc	1	24812204	24822223	0.36
chr12	26559725	26559744	aagcttgctcgagcaagctt	1	26554725	26564744	0.37
chr12	26721618	26721641	AAACTTGCTTTTTTAGGCTAGCtt	5	26716618	26726641	0.35
chr12	26850741	26850760	ggacaagtctaagcttgttt	1	26845741	26855760	0.38
chr12	26991017	26991043	gaacaagtcttctatttagacttgtcc	8	26986017	26996043	0.4
chr12	27293031	27293065	AAGCATGTCTCAGCATTTCAGTTTCAAGCATGTCC	16	27288031	27298065	0.32
chr12	27564585	27564616	AAACATGCTTTTCGTCAACACGGAGCATGCTC	13	27559585	27569616	0.33
chr12	28508061	28508087	AAGCATGTTTACAGTGCAGGCTTGTTT	8	28503061	28513087	0.35
chr12	28875417	28875443	AAACATGTTCAGTCTATAGACATGCTC	8	28870417	28880443	0.35
chr12	29196124	29196150	gaacaagtcctccatttagacttgtcc	8	29191124	29201150	0.36
chr12	29710069	29710089	AAACAAGCCTTAAGCATGTTC	2	29705069	29715089	0.34
chr12	30010250	30010269	AAACTTGTCTAGACTAGCCT	1	30005250	30015269	0.33
chr12	30820240	30820262	aagcatgtttactgagcatgttt	4	30815240	30825262	0.34
chr12	32635710	32635729	agacaagtctgaacaagttc	1	32630710	32640729	0.35
chr12	32728972	32728997	AAGCATGTTTTTGTTGAAACATGTTT	7	32723972	32733997	0.37
chr12	33234401	33234432	AAACTTGTTTACTATAAGCATAAAACATGTTC	13	33229401	33239432	0.34
chr12	34999508	34999539	gagcaagttttcaattttgggtgaactagccc	13	34994508	35004539	0.36
chr12	36280782	36280805	AAGCATGTCCCGTGAAGCATGCTT	5	36275782	36285805	0.36
chr12	36335872	36335898	gaacaagtcctccatttagacttgtct	8	36330872	36340898	0.35
chr12	37183476	37183495	ggacaagtctgaacaagttc	1	37178476	37188495	0.33
chr12	37713739	37713769	GAACATGTTTATGCTTATAGTAAACATGTTT	12	37708739	37718769	0.33
chr12	38051711	38051732	GAACATGTTCAAAAACTAGTTC	3	38046711	38056732	0.37
chr12	38108871	38108899	AAGCATGTTCTGAGTTGTCAAGCAAGTTT	10	38103871	38113899	0.36
chr12	40428032	40428055	AAACTTGTTCATTCAAACATGTTT	5	40423032	40433055	0.37
chr12	40503830	40503861	AGACTTGCCCTGCATTATTGTAAAACAAGCCT	13	40498830	40508861	0.42
chr12	40879411	40879430	gaacatgttcagacttgttc	1	40874411	40884430	0.32
chr12	43298074	43298105	AAACAAGTTTGAGTGTGTGTGAGAACATGTTT	13	43293074	43303105	0.34
chr12	43338350	43338378	aagcatgctcagtctcggaAGACTTGTTT	10	43333350	43343378	0.37
chr12	43384700	43384729	AGGCTTGCCTTCAAACTTGAAGGCAAGTTT	11	43379700	43389729	0.33
chr12	43730611	43730642	AAACTTGTCTATGATGAGCTTCAGACAAGCTC	13	43725611	43735642	0.35
chr12	44436666	44436693	AGACATGCTTTGCCCATCAGACAAGTCT	9	44431666	44441693	0.37
chr12	45119412	45119443	AAGCTAGCCTAGAGTGCTTATAAAACTAGCCT	13	45114412	45124443	0.35
chr12	45548452	45548471	gaacatgttcagacttgtcc	1	45543452	45553471	0.36
chr12	45925607	45925626	gggcaagtctgaacatgttc	1	45920607	45930626	0.39
chr12	46159139	46159167	AAACAAGCCTGGCTTGCCAAAACATGTTT	10	46154139	46164167	0.37
chr12	46508792	46508816	aaacaagtccaaaaaaagcatgttt	6	46503792	46513816	0.32
chr12	46509400	46509424	aaacaagtccaaaaaaagcatgttt	6	46504400	46514424	0.32
chr12	46510009	46510033	aaacaagtccaaaaaaagcatgttt	6	46505009	46515033	0.32
chr12	46510618	46510642	aaacaagtccaaaaaaagcatgttt	6	46505618	46515642	0.33
chr12	46511231	46511255	aaacaagtccaaaaaaagcatgttt	6	46506231	46516255	0.33
chr12	47066804	47066837	GAGCATGCTCACATAATGGAATGAAAACAAGCTT	15	47061804	47071837	0.34
chr12	47324873	47324892	gaacttgttcagacttgtcc	1	47319873	47329892	0.35
chr12	47726001	47726032	AAACAAGCCTATTGAACACTCAAAACTAGTCC	13	47721001	47731032	0.38
chr12	47726066	47726097	AAACAAGCccaatggccaatcaaaactagtcc	13	47721066	47731097	0.38
chr12	47726400	47726430	AAACTAGTCCAATGAACAGTCAAACTTGTCC	12	47721400	47731430	0.38
chr12	48010689	48010708	gaacttgttcagacttgtcc	1	48005689	48015708	0.37
chr12	48268504	48268530	AAACATGTTTCAGTAGTGAACTAGTTT	8	48263504	48273530	0.4
chr12	48385786	48385817	GAGCATGTTTTATGCTTATAGTAAACATGTTT	13	48380786	48390817	0.36
chr12	48475758	48475778	aaacaagttttaaacaagttc	2	48470758	48480778	0.39
chr12	48776081	48776112	gaacttgtttccagaatgcatcaggctagtct	13	48771081	48781112	0.4
chr12	49386879	49386898	gggcaagtctaaacaagttc	1	49381879	49391898	0.41
chr12	49907230	49907257	GGACTTGTTCATTATTTTGGACTTGTTC	9	49902230	49912257	0.42
chr12	49911237	49911264	GAACAAGTCCAAAATAATGAACAAGTCC	9	49906237	49916264	0.4
chr13	1203963	1203994	GGGCAAGTTTTCATTAGCCTTTGAGCTAGTTT	13	1198963	1208994	0.32
chr13	1807801	1807832	AGGCTAGTTTTAACAGTGACATAGGCTAGTTT	13	1802801	1812832	0.37
chr13	1893180	1893209	AAACTAGCTTACACTAGTTTAAACTAGTTT	11	1888180	1898209	0.36
chr13	2213757	2213783	GAGCATGCCTGCTGTTAAAACTAGCCT	8	2208757	2218783	0.4
chr13	2289148	2289180	AAACTAGCCTAGAACGCTGCCTAAAACTAGCCT	14	2284148	2294180	0.38
chr13	3756095	3756123	AGGCATGTTTTTAGTGCTAAAACTAGTTT	10	3751095	3761123	0.38
chr13	4331350	4331369	aaacaagcttagacttgccc	1	4326350	4336369	0.37
chr13	5582501	5582520	ggacttgttcagacttgtcc	1	5577501	5587520	0.38
chr13	5828788	5828819	GGGCTAGCTTTGACTGCCCATTGGGCTAGTTT	13	5823788	5833819	0.38
chr13	5828910	5828941	GAGCTAGTTTTCAGTGGCAAATGGGCTAGTTT	13	5823910	5833941	0.38
chr13	6284412	6284446	AAACATGTTTTAGAGTGTGTAAAGGAGACTAGCTT	16	6279412	6289446	0.37
chr13	8060085	8060109	AAACATGCTCTCGAGGAGCTTGTTT	6	8055085	8065109	0.38
chr13	8949817	8949843	gaacaagtcctctatttagacttgtcc	8	8944817	8954843	0.38
chr13	9329467	9329490	AGACATGTTTGCAGGAACAAGTTC	5	9324467	9334490	0.37
chr13	9452657	9452676	GAACTAGTTTAAACAAGCTC	1	9447657	9457676	0.36
chr13	10079752	10079774	AAACTTGCTCTTAAAGCTTGCCT	4	10074752	10084774	0.36
chr13	10129568	10129587	AAGCAAGTCTGGACAAGTTT	1	10124568	10134587	0.35
chr13	10345034	10345055	aggcaagtttcaaggcaagttt	3	10340034	10350055	0.36
chr13	10463038	10463063	ggacatgcctgctgtaAGGCATGTtt	7	10458038	10468063	0.39
chr13	10793624	10793645	aaactagtttcagaacttgttt	3	10788624	10798645	0.35
chr13	10845551	10845577	gaacaagtcctccatttagacttgtcc	8	10840551	10850577	0.37
chr13	10995779	10995805	gaacaagtcctccatttagacttgtcc	8	10990779	11000805	0.39
chr13	11202001	11202028	AGACTTGTTTTAATTCTAGAACATGCTT	9	11197001	11207028	0.32
chr13	11464611	11464633	gagcatgtctgcaaagcaagttt	4	11459611	11469633	0.36
chr13	13124815	13124838	AAGCATGCTCTTGTGGGCATGTCT	5	13119815	13129838	0.35
chr13	13337598	13337632	AAGCAAGTCTTCAGTTGCCACATCAGAGCAAGCTT	16	13332598	13342632	0.36
chr13	13883464	13883483	gaacttgttcagacttgtcc	1	13878464	13888483	0.37
chr13	13899897	13899917	GGACTTGTTTAAAACTTGTTT	2	13894897	13904917	0.36
chr13	14979020	14979039	gaacatgttcagacttgttc	1	14974020	14984039	0.37
chr13	15269286	15269305	gggcaagtctgaacatgttc	1	15264286	15274305	0.41
chr13	15363924	15363943	gaacatgttcagacttgtcc	1	15358924	15368943	0.45
chr13	15415978	15415997	gggcaagtctgaacaagttc	1	15410978	15420997	0.39
chr13	15665001	15665020	gaacttgttcagacttgccc	1	15660001	15670020	0.38
chr13	16197227	16197253	gaacaagtcctccatttagacttgtcc	8	16192227	16202253	0.39
chr13	16450759	16450778	gaacaagtctgaacatgctc	1	16445759	16455778	0.33
chr13	16648640	16648671	gaacttgtttccaaaatgtatcaggcttgtct	13	16643640	16653671	0.31
chr13	17676920	17676946	gaacaagtcctccatttagacttgtcc	8	17671920	17681946	0.38
chr13	17686722	17686744	AAACTAGTCCACAGAGCATGTTT	4	17681722	17691744	0.39
chr13	17707713	17707732	gaacttgttcagacttgtcc	1	17702713	17712732	0.38
chr13	19953944	19953972	aaacaagcccacagctgtcaaacaagctt	10	19948944	19958972	0.46
chr13	20421026	20421058	GAGCTTGCTCGAAGCACTGAATAGGACTTGCTT	14	20416026	20426058	0.36
chr13	20541491	20541512	GAACTTGTCCCTAAACTAGTTT	3	20536491	20546512	0.35
chr13	20559433	20559452	gaacatgttcagacttgttc	1	20554433	20564452	0.37
chr13	21553209	21553235	ggacaagtctaaatggaggacttgttc	8	21548209	21558235	0.35
chr13	22061506	22061525	ggacaagtctgaacaagttt	1	22056506	22066525	0.36
chr13	23373444	23373463	ggacaagtctgggcaagttc	1	23368444	23378463	0.35
chr13	23663273	23663298	AAACAAGCCCAATGTAAAACAAGCTC	7	23658273	23668298	0.37
chr13	23938463	23938484	AAGCTTGTTCAGAAGCTTGTTC	3	23933463	23943484	0.37
chr13	24219644	24219667	AGACAAGCTTAATTAAACTAGTCT	5	24214644	24224667	0.35
chr13	25706332	25706356	AAGCTTGTTTAACTAAGACTTGTTC	6	25701332	25711356	0.38
chr13	27023636	27023655	GAACAAGTCTAGGCATGTTC	1	27018636	27028655	0.36
chr13	27063832	27063854	AAACAAGTTTTCAAAACAAGTCT	4	27058832	27068854	0.35
chr13	27715888	27715916	aaaCATGTTTCCAGAGTTTAAGCTTGTTT	10	27710888	27720916	0.33
chr13	27801104	27801123	GAGCAAGTCCAAGCAAGCCT	1	27796104	27806123	0.36
chr13	28803993	28804014	AAGCTAGCTCGCGGGCTAGCTT	3	28798993	28809014	0.34
chr13	29625739	29625770	AAACAAGTTTTAAAAACTTCTTAAGCTTGTTT	13	29620739	29630770	0.34
chr13	29660862	29660894	AGACAAGCTTAAAGTGGACACAAAGACTAGTCC	14	29655862	29665894	0.44
chr13	30994301	30994327	gaacaagcttccacattagacatgctc	8	30989301	30999327	0.34
chr13	31635015	31635037	AAGCATGTTTTAAAAGCATGTTC	4	31630015	31640037	0.37
chr13	31775235	31775254	ggacaagtctaaacaagttt	1	31770235	31780254	0.38
chr13	32914303	32914322	AAACATGTCTAAACATGCTT	1	32909303	32919322	0.37
chr13	34883137	34883165	gaacaagcttcctcctaaaaaacaagctt	10	34878137	34888165	0.36
chr13	35920531	35920551	AGACTTGCCTCAAACTTGTTT	2	35915531	35925551	0.34
chr13	36100495	36100515	AGACTTGCCTCAAACTTGTTT	2	36095495	36105515	0.34
chr13	36640151	36640170	agacaagtctgaacaagttc	1	36635151	36645170	0.34
chr13	37651442	37651473	AGACATGTCTAAAGGACAAATCAAACAAGCTT	13	37646442	37656473	0.36
chr13	38079477	38079496	aaacaagtttagacttgccc	1	38074477	38084496	0.34
chr13	38976394	38976413	ggacaagtctgaacaagttc	1	38971394	38981413	0.34
chr13	41951966	41951995	aaacttgtttaaacttgttaaaacatgttt	11	41946966	41956995	0.34
chr13	42352042	42352070	gaacaagtccttcagttttagacttgtcc	10	42347042	42357070	0.32
chr13	42928261	42928295	AAGCTTGTTTATTTTGGTGCTGGAGAGACATGTTC	16	42923261	42933295	0.35
chr13	43952481	43952513	AAACTAGTCCAAAAGGTTAGTCAAAACAAGCCC	14	43947481	43957513	0.38
chr13	43952526	43952546	aaactagcccaaaactagccc	2	43947526	43957546	0.38
chr13	45678995	45679020	AAACATGTCTTACAATAAACATGTTT	7	45673995	45684020	0.34
chr13	47025023	47025053	AAACATGTTCATTTCTATGGAAAGCATGTTT	12	47020023	47030053	0.36
chr13	47025751	47025781	AAACATGTTCATTTCAATGGAAAGCAAGTTT	12	47020751	47030781	0.34
chr13	47265023	47265050	AGGCTAGTTCAGCGCTCTAGGCTAGTTT	9	47260023	47270050	0.38
chr13	47265130	47265157	AGGCTAGTTCAGCGCTCTAGGCTAGTTT	9	47260130	47270157	0.38
chr13	47265226	47265253	AGGCTAGTTCGACGCTCTAGGCTAGTTT	9	47260226	47270253	0.38
chr13	47523763	47523796	GAACTAGCCTAGAGCGCCATTTAAGAACTAGCCT	15	47518763	47528796	0.35
chr13	47632471	47632501	AAACTAGCTTAGAGCACTTGCAAACAAGCCT	12	47627471	47637501	0.38
chr13	48191357	48191378	aaactagcctaaaaactagcct	3	48186357	48196378	0.37
chr13	48431497	48431516	gaacatgttcagacttgtcc	1	48426497	48436516	0.38
chr13	48525450	48525469	gggcaagtctgaacaagttc	1	48520450	48530469	0.37
chr13	50809695	50809726	gaacatgtttagtggtttgctaaaacatgttt	13	50804695	50814726	0.36
chr13	51896911	51896943	AAACAAGCCTTCCTTTAACCCTTGGGCATGTTT	14	51891911	51901943	0.37
chr13	51979946	51979971	GAGCAAGTCTGATTATAAACAAGCCT	7	51974946	51984971	0.37
chr13	53497664	53497694	GAGCTTGTCTGATGGAGGAACAGGCATGTTC	12	53492664	53502694	0.37
chr14	330575	330607	AAACTTGTTTATAGTCAGTAGCTGAACTTGTCT	14	325575	335607	0.41
chr14	1431531	1431557	ggacaagtctaaatggaggacttgttc	8	1426531	1436557	0.4
chr14	2484270	2484296	ggacaagtctaaatggaggacttgttc	8	2479270	2489296	0.37
chr14	3071938	3071959	AGACATGTCTCAAGACATGTTT	3	3066938	3076959	0.37
chr14	3790626	3790652	gaacaagtcctccatttagacttgtcc	8	3785626	3795652	0.36
chr14	3996891	3996917	gaacaagtcctccatttagacttgtcc	8	3991891	4001917	0.4
chr14	4484430	4484449	GGGCTAGTTTAGGCTAGTTT	1	4479430	4489449	0.38
chr14	4484599	4484618	AAACTAGTCTAAACTAGCCT	1	4479599	4489618	0.38
chr14	4484636	4484655	AAACTAGTCTAAACTAGCCT	1	4479636	4489655	0.38
chr14	4894204	4894234	AAGCTAGTTTTCACACTGGCTAAACAAGTTT	12	4889204	4899234	0.37
chr14	5084690	5084722	AGACTAGTTTGCAACATTCATTTAAACAAGCTT	14	5079690	5089722	0.35
chr14	7470823	7470854	gagcatgtctgatgtggggtgaaagcttgttc	13	7465823	7475854	0.39
chr14	7500779	7500812	GAGCATGTCTCTCTGTGCCATGTTGGACTTGCCT	15	7495779	7505812	0.4
chr14	7525902	7525928	gaacaagtcctccatttagacttgtcc	8	7520902	7530928	0.39
chr14	7751741	7751769	AGGCAAGTTCTTCTGCACCAAACTTGCTC	10	7746741	7756769	0.34
chr14	7845303	7845322	AAACTTGTCCAGACTTGCTC	1	7840303	7850322	0.36
chr14	7938163	7938188	aggctagtttggataaaaacatgctc	7	7933163	7943188	0.33
chr14	8087331	8087365	AGGCTTGTTTCTATGCAAACATTGCAAGCAAGTTT	16	8082331	8092365	0.39
chr14	8533147	8533166	aggcaagttCGAGCTTGCCT	1	8528147	8538166	0.37
chr14	8863977	8863996	gaactagtttagacttgtcc	1	8858977	8868996	0.38
chr14	8978087	8978106	gaactagtttagacttgtcc	1	8973087	8983106	0.38
chr14	10047425	10047444	ggacttgtccgaacttgcct	1	10042425	10052444	0.37
chr14	10246439	10246465	ggacaagtctaaatggaggacttgttc	8	10241439	10251465	0.38
chr14	10990794	10990821	aggcaagtttagttaattaggcaagttt	9	10985794	10995821	0.35
chr14	11094831	11094856	gagcttgctcttgtaggggcatgctt	7	11089831	11099856	0.38
chr14	11248090	11248110	aaacatgtttcaaacttgctt	2	11243090	11253110	0.36
chr14	13050517	13050536	gaacaagtctgaacatgttc	1	13045517	13055536	0.35
chr14	14058716	14058735	aagctagttcaaactagttc	1	14053716	14063735	0.36
chr14	16710213	16710232	ggacaagtctgaacaagttc	1	16705213	16715232	0.37
chr14	17690262	17690284	aagcttgtctgcagagcaagttt	4	17685262	17695284	0.41
chr14	17957836	17957867	agacaagcctgatacattttggaaacaagttc	13	17952836	17962867	0.38
chr14	18582099	18582121	aaacttgctctgcaggcaagctt	4	18577099	18587121	0.34
chr14	18878675	18878698	AAGCTTGTTTATATAGACTTGCTT	5	18873675	18883698	0.37
chr14	20408829	20408859	aggctagtttaaacctagcctaggctagttt	12	20403829	20413859	0.34
chr14	20465927	20465954	AAGCAAGCTCATCTAAAAAGGCATGCCT	9	20460927	20470954	0.37
chr14	20480001	20480035	aggctagcccacaggatcaatgcagggacttgtct	16	20475001	20485035	0.35
chr14	20736356	20736383	GGGCATGTCCAGCTGCAAAAGCTAGCCC	9	20731356	20741383	0.36
chr14	20899663	20899682	AAACTTGTCCAGACATGCCT	1	20894663	20904682	0.36
chr14	21354044	21354063	gggcaagtctgaacaagttt	1	21349044	21359063	0.35
chr14	21485948	21485967	aaacttgcctaaacttgcct	1	21480948	21490967	0.37
chr14	21991682	21991702	AAACATGTTTAAGGCATGTTT	2	21986682	21996702	0.37
chr14	24401705	24401736	AAACTAGTCTACATAGCATTTAAAACATGTTT	13	24396705	24406736	0.38
chr14	24907341	24907367	gaacaagtcctccatttagacttgtcc	8	24902341	24912367	0.38
chr14	25012275	25012301	gaacaagtcctccatttagacttgtcc	8	25007275	25017301	0.38
chr14	26130841	26130860	AGGCATGTTCGGACAAGTTT	1	26125841	26135860	0.37
chr14	27079173	27079193	AAACAAGTCTTGAACATGCTC	2	27074173	27084193	0.33
chr14	27177646	27177674	AAGCAAGCTTCCCTTCAGAGGACTTGTCC	10	27172646	27182674	0.39
chr14	27309326	27309353	AAACATGCCTGCCCTGAAAGGCTAGTTT	9	27304326	27314353	0.35
chr14	27646704	27646723	AAGCATGTTTAAACAAGTTT	1	27641704	27651723	0.37
chr14	28474590	28474609	AAACTTGTCCAGACTTGCTT	1	28469590	28479609	0.33
chr14	28730592	28730616	GAGCATGTTTGAGAGAAACTTGTCT	6	28725592	28735616	0.36
chr14	28945145	28945164	AAACTAGTTTGAACTAGTTT	1	28940145	28950164	0.35
chr14	29716075	29716106	aaacttgtttccaaaatgcatcaggcttgtct	13	29711075	29721106	0.36
chr14	29879116	29879135	AGGCATGCCCAGACATGCCT	1	29874116	29884135	0.34
chr14	31896417	31896440	AAGCTTGTCTGTGCGAACATGTTT	5	31891417	31901440	0.37
chr14	32268354	32268385	AAACAAGTTTTATATGcaacacaggcttgttc	13	32263354	32273385	0.37
chr14	33000108	33000128	AGACTTGTCTGAGACTTGTCT	2	32995108	33005128	0.36
chr14	33216503	33216529	ggacaagtctaaatggaggacttgttc	8	33211503	33221529	0.36
chr14	33410422	33410446	AAACAAGCTCCAGTCAAGCATGTTC	6	33405422	33415446	0.34
chr14	33520436	33520469	AGGCTTGTTTAATCAGTTTGAAATAAACATGTCT	15	33515436	33525469	0.35
chr14	34204829	34204848	agactagttcaaacttgctt	1	34199829	34209848	0.43
chr14	34648683	34648708	agacatgctctctcagaaacaagctc	7	34643683	34653708	0.36
chr14	34818728	34818747	gaacttgttcaaacttgtcc	1	34813728	34823747	0.37
chr14	36556241	36556264	ggacaagtctaaaagggcttgttc	5	36551241	36561264	0.36
chr14	36619902	36619925	ggacaagtctaaaagggcttgttc	5	36614902	36624925	0.36
chr14	37683111	37683141	ggacatgtcccctcccatccgaggcttgtct	12	37678111	37688141	0.36
chr14	37698767	37698791	AAGCTTGCTTGGAATAAACTTGCTC	6	37693767	37703791	0.34
chr14	40746295	40746326	gagcatgtctaatatgcggtggaggcttgttc	13	40741295	40751326	0.38
chr14	41392907	41392940	AAGCTTGTCTTGCCTGTTTTTGAAAAGCAAGCCT	15	41387907	41397940	0.33
chr14	41757548	41757567	ggacaagtctaaacttgttt	1	41752548	41762567	0.36
chr14	41824534	41824565	AGGCTAGTTCACGTGAAAATGAAGGCTTGCTT	13	41819534	41829565	0.39
chr14	42013566	42013592	aggctagttttaatttaaaacaagttt	8	42008566	42018592	0.37
chr14	42419786	42419805	gaacttgtccagacttgtcc	1	42414786	42424805	0.36
chr14	42777539	42777559	GGGCTAGTTTTGGACTAGTTT	2	42772539	42782559	0.38
chr14	42777605	42777636	GGGCTAGTTTTGACTGGTCATTGGGCTAGCTT	13	42772605	42782636	0.38
chr14	42777944	42777964	GGGCTAGTTTTGGGCTAGTTT	2	42772944	42782964	0.38
chr14	42777977	42778008	GGGCTAGTTTTGATTGACCACAGGGCTAGTTT	13	42772977	42783008	0.38
chr14	42778130	42778161	GAGCTAGTTTAGATTGACAATTGGGCTAGTTT	13	42773130	42783161	0.38
chr14	42778251	42778282	GGGCTAGTTTTGACTTTCCATTGAGCTAGTTT	13	42773251	42783282	0.38
chr14	42778295	42778326	AGGCTAGTTTTGAGTGGCCAATGGGCTAGCTT	13	42773295	42783326	0.38
chr14	42778423	42778443	GGACTAGTTTTGGGCTAGTTT	2	42773423	42783443	0.37
chr14	42778533	42778564	GGGCTAGTTTAGAATGGCCATTAGGCTAGTTT	13	42773533	42783564	0.38
chr14	42778709	42778740	GGACTAGTTTTCATTGACCACTGGGCTAGTTT	13	42773709	42783740	0.38
chr14	42781636	42781667	AAACTAGCCTAATGGCCCACGAAAACTAGCCC	13	42776636	42786667	0.36
chr14	42782428	42782459	AAACTAGCCCTATGGCCAGTCAAAACAAGCCC	13	42777428	42787459	0.37
chr14	42782549	42782580	AAACTAGCCCAATGGCCACCCAAAACTAGCCC	13	42777549	42787580	0.37
chr14	43031930	43031949	AGGCTTGTCTGAGCAAGTCT	1	43026930	43036949	0.33
chr14	44006332	44006364	AAACATGCCCTCGGTCAGTCCTTGAACTTGTTT	14	44001332	44011364	0.33
chr14	44007712	44007739	aagcaagtttttcccttaaaacaagctc	9	44002712	44012739	0.35
chr14	44119764	44119791	gagcttgttttaagggaaaaacttgctt	9	44114764	44124791	0.36
chr14	44121134	44121166	AAACAAGTTCAAGGACTTACCGAGGGCATGTTT	14	44116134	44126166	0.36
chr14	44177407	44177438	gaacttgtttccaaaatgcatcaggcttgtct	13	44172407	44182438	0.39
chr14	46040336	46040355	aaacttgttcagacttgtcc	1	46035336	46045355	0.33
chr14	46087692	46087711	ggacaagtctgaacatgtcc	1	46082692	46092711	0.38
chr14	46463491	46463516	AGGCTTGTTTGCCTGTAGGCATGTCC	7	46458491	46468516	0.34
chr14	46497085	46497107	AAACAAGCTTATCAAACATGTTT	4	46492085	46502107	0.33
chr14	46771278	46771306	agacttgttttagctgtttaaacttgttt	10	46766278	46776306	0.33
chr14	47517429	47517460	AAACATGTTTACTATCAGCATAAAACATGTTC	13	47512429	47522460	0.35
chr14	47802317	47802346	ggacaagcctcggatgggggggacatgtcc	11	47797317	47807346	0.34
chr14	47877736	47877755	gaacttgttcagacttgtcc	1	47872736	47882755	0.35
chr14	48764909	48764937	AGGCTAGTTTTAGGACTCTAGGCTAGTTT	10	48759909	48769937	0.36
chr14	49242429	49242452	aggcaagtctaattaggcaagttt	5	49237429	49247452	0.34
chr14	49246623	49246649	ggacaagtctaaatggaggacttgttc	8	49241623	49251649	0.36
chr14	49371328	49371360	aaacatgtttaatactttataaaaggcttgttt	14	49366328	49376360	0.39
chr14	49595601	49595620	aaacaagtttaaactagttt	1	49590601	49600620	0.37
chr14	49885929	49885948	ggacaagtctaaacatgttc	1	49880929	49890948	0.34
chr14	50228701	50228721	aaactagttcaaaacttgttc	2	50223701	50233721	0.39
chr14	53559351	53559385	AAACTAGTCTAAAACAACATGTTAAAAACTAGTCT	16	53554351	53564385	0.42
chr15	409229	409254	ggacatgtcccccattgagcatgttt	7	404229	414254	0.43
chr15	964859	964885	gaacaagtcctccatttagacttgtcc	8	959859	969885	0.39
chr15	1379439	1379472	AAACTAGCCTAGAGTCTGCTGTTAAAACTAGCCT	15	1374439	1384472	0.44
chr15	1629991	1630024	AGGCTAGTTTTTTATAACAGCTATAGGCTAGTTT	15	1624991	1635024	0.4
chr15	2051200	2051227	gaacaagtcccttcatttaaacttgtcc	9	2046200	2056227	0.4
chr15	3031207	3031238	AGACTAGTTTGTAATAGGAGATAGGCTAGTTT	13	3026207	3036238	0.42
chr15	3031371	3031402	AGACTAGTTTGTAGTAGTTGATAGACTAGTTT	13	3026371	3036402	0.42
chr15	3031423	3031454	AGGCTAGTTTTTAATGGTACATAGGCTTGTTT	13	3026423	3036454	0.42
chr15	3031505	3031536	AGACTAGTTTGTAGTAGTTGATAGACTAGTTT	13	3026505	3036536	0.43
chr15	3031647	3031678	AGACTAGTTTGTAATAGTAGATAGGCTTGTTT	13	3026647	3036678	0.43
chr15	3141284	3141306	AAACATGTCTGTCAAGCATGTTT	4	3136284	3146306	0.39
chr15	3142316	3142338	AAACATGTCTGTCAAGCATGTTT	4	3137316	3147338	0.38
chr15	3250482	3250507	GAGCATGCTTGGCTCAGGACATGTTT	7	3245482	3255507	0.41
chr15	3405751	3405778	aggcatgtttggcatgccaaacaagctt	9	3400751	3410778	0.4
chr15	3611216	3611247	GAACATGTTTTATGCTTATAGTAAACATGTTT	13	3606216	3616247	0.36
chr15	3862545	3862565	ggacatgttctaggcatgtcc	2	3857545	3867565	0.4
chr15	4469354	4469379	aaacatgtttctattagaacatgttc	7	4464354	4474379	0.4
chr15	4680663	4680687	AAACATGTTCAGTTTGAACATGTTT	6	4675663	4685687	0.4
chr15	6738892	6738918	gaacaagtcctttatttagacttgtcc	8	6733892	6743918	0.38
chr15	7047936	7047958	aaacttgctctgcagacatgctc	4	7042936	7052958	0.36
chr15	9237685	9237711	ggacaagtctaattggagaacttgttc	8	9232685	9242711	0.35
chr15	9242930	9242956	AAACTAGTCTTTCATCTAAACTAGTTT	8	9237930	9247956	0.38
chr15	9268534	9268553	ggacaagtctgaacaagttc	1	9263534	9273553	0.36
chr15	9456216	9456246	GAACTAGTTTCTAAGAATAAAGGGCATGTTT	12	9451216	9461246	0.33
chr15	10896850	10896870	GAACATGCCTGGGACTTGTTT	2	10891850	10901870	0.38
chr15	11584173	11584203	gaacttgtttactttgaacttgaacttgttt	12	11579173	11589203	0.38
chr15	11712558	11712588	gaacttgtttactttgaacttgaacttgttt	12	11707558	11717588	0.38
chr15	11829366	11829393	AAACAAGTTCTGAAAGTCAAGCTTGTCC	9	11824366	11834393	0.37
chr15	13032087	13032108	AGACTTGCTTAAAAACTAGTTT	3	13027087	13037108	0.32
chr15	13356747	13356776	AGACATGTCTAAAGGTTTCCAAACAAGTTT	11	13351747	13361776	0.36
chr15	14555737	14555756	GGACTTGCCCAGGCATGCTT	1	14550737	14560756	0.34
chr15	14994278	14994308	AGGCTTGCTCGTGGAACCATAAAGCTTGTCT	12	14989278	14999308	0.34
chr15	15838844	15838872	GAGCATGTTTGAGGAGCCAAAGCATGTCT	10	15833844	15843872	0.35
chr15	15929787	15929810	AAGCTTGTTCATAAAGACTTGTCT	5	15924787	15934810	0.37
chr15	17283393	17283414	AAGCATGTCTGTGAACATGCCT	3	17278393	17288414	0.36
chr15	17766467	17766498	gggcatgccttctaaacattccaggcatgttc	13	17761467	17771498	0.37
chr15	18073274	18073300	gaacaagtccttcatttagacttgtcc	8	18068274	18078300	0.37
chr15	18298297	18298323	GAGCATGCTTTTTTCCTGAACTAGTTC	8	18293297	18303323	0.35
chr15	18457264	18457295	AAACATGTTTGTTTGTTTTAATAAACAAGCTC	13	18452264	18462295	0.34
chr15	18671918	18671949	GAACTTGTTTATTAAAAGAAACAAACATGTTT	13	18666918	18676949	0.34
chr15	19095742	19095769	GGGCTTGTTTGATAAAAAAGGCATGTCT	9	19090742	19100769	0.34
chr15	19379059	19379078	aaactagtttgaacatgtct	1	19374059	19384078	0.33
chr15	19649256	19649289	AAGCTAGCTCTAAATAAACATTATAAACATGTCT	15	19644256	19654289	0.35
chr15	20293976	20294000	AGGCTTGTTCCAGTAAAGCATGTTT	6	20288976	20299000	0.35
chr15	20883939	20883958	AAACATGTTCAAACATGTTC	1	20878939	20888958	0.38
chr15	21437516	21437541	ggacaagtctgactctgaacatgttc	7	21432516	21442541	0.37
chr15	22114582	22114602	AAACATGCCTCGGGCTAGCTT	2	22109582	22119602	0.36
chr15	22245555	22245584	AGGCAAGCTCAAATGTAGTCAAGCTTGCTT	11	22240555	22250584	0.35
chr15	22631545	22631564	gaacttgttcagacttgtcc	1	22626545	22636564	0.35
chr15	23111991	23112010	GAACATGTCTAAACATGCCT	1	23106991	23117010	0.34
chr15	24460179	24460203	AAACTTGTCTTTTTTaggcaagttt	6	24455179	24465203	0.36
chr15	24794642	24794666	AGGCTTGTCTCTGCTAAGCTAGCTT	6	24789642	24799666	0.39
chr15	25355631	25355662	AAGCAAGTTTAATATGTTGTAAAAGCAAGTTT	13	25350631	25360662	0.36
chr15	25659932	25659963	gaacttgtttccaaaatgtatcaggcttgtct	13	25654932	25664963	0.36
chr15	26096014	26096036	AAACATGCTCCTTAAACTAGTTT	4	26091014	26101036	0.35
chr15	26405564	26405585	AGACAAGTCTTAAAGCAAGTTT	3	26400564	26410585	0.35
chr15	26490245	26490269	AAACATGTTCCAGGAAAGCATGTTC	6	26485245	26495269	0.35
chr15	28789491	28789511	GAACATGTTTTGAGCTTGTTT	2	28784491	28794511	0.33
chr15	29263571	29263590	ggacaagtctgaacaagttt	1	29258571	29268590	0.38
chr15	29392870	29392889	AAGCAAGTCTAAACTAGTCT	1	29387870	29397889	0.35
chr15	30131971	30132000	GAGCTTGCCTTTACAAAATGAAACATGTTT	11	30126971	30137000	0.35
chr15	30271580	30271603	GAGCTTGTTTGCCAAAACAAGTTT	5	30266580	30276603	0.33
chr15	30954097	30954116	gaacttgttcagacttgtcc	1	30949097	30959116	0.37
chr15	31288477	31288504	GAGCTTGTTTTCTGATTTGAGCATGTTT	9	31283477	31293504	0.37
chr15	31366002	31366021	ggacaagtctgaacaagttc	1	31361002	31371021	0.36
chr15	31950430	31950451	GGACTTGTCTATGGGCTTGTCT	3	31945430	31955451	0.37
chr15	31993660	31993691	GAACATGCCCATTTTGGGGTTCAGGCAAGTCC	13	31988660	31998691	0.36
chr15	32037079	32037112	AAACAAGTTCACGCAGCTATAAAAAAACAAGTTT	15	32032079	32042112	0.35
chr15	32611466	32611496	aaacatgtttgccctgtgctaaaacatgttt	12	32606466	32616496	0.36
chr15	32611771	32611801	aaacatgtttgccctgtgctaaaacatgttt	12	32606771	32616801	0.36
chr15	33324401	33324435	AGACAAGTCCTACAGTGGCTGACTTAAACTTGCTC	16	33319401	33329435	0.36
chr15	34948963	34948991	aggctagttttttattttaaaacaagttt	10	34943963	34953991	0.35
chr15	36163104	36163133	AGACAAGTTCATGGTCATCTAAACAAGCCC	11	36158104	36168133	0.37
chr15	37235563	37235596	AAACATGCTCTTTATCTTACTCTGAAACATGCTT	15	37230563	37240596	0.37
chr15	37846009	37846039	AGACATGTTTTGCTGAATTAAGAGCATGCTT	12	37841009	37851039	0.41
chr15	37987519	37987550	GAACATGCTTTACTGGCGAGTCAAGCTTGCTT	13	37982519	37992550	0.34
chr15	38611426	38611457	GAACATGTTTTATGCTTATAGTGAACATGTTT	13	38606426	38616457	0.33
chr15	39140025	39140051	gaacaagtcctccatttagacttgtcc	8	39135025	39145051	0.36
chr15	40901530	40901556	gaacaagtcctccatttagacttgtcc	8	40896530	40906556	0.37
chr15	41470906	41470925	ggacaagtctaaacaagttc	1	41465906	41475925	0.35
chr15	41768945	41768979	aaacatgtttattacatagtttattaaacatgCTC	16	41763945	41773979	0.34
chr15	42412365	42412387	AAACATGTTTCTTAGACATGTTT	4	42407365	42417387	0.38
chr15	45020620	45020639	AAGCAAGTCTGGACAAGTTT	1	45015620	45025639	0.34
chr15	45555105	45555136	agacaagcctgatacattttggaaacaagttc	13	45550105	45560136	0.38
chr15	46695627	46695658	GAGCATGTTTTCTGCTTATAGTAAACATGTTT	13	46690627	46700658	0.42
chr15	46822184	46822206	aagcatgttcactgagcatgttt	4	46817184	46827206	0.42
chr15	47232970	47232995	GGACTAGTCTCTTACTGGACATGCCT	7	47227970	47237995	0.41
chr15	47233302	47233327	GGACTAGTCTCTTACTGGACATGCCT	7	47228302	47238327	0.41
chr15	47253637	47253667	ggacaagcctcagatgtgagggaacatgtcc	12	47248637	47258667	0.38
chr15	47353618	47353638	AAACAAGCTTAAAACATGCCT	2	47348618	47358638	0.38
chr16	109585	109604	AGGCATGTTCAGGCATGTCT	1	104585	114604	0.46
chr16	1328280	1328311	AGGCATGTTTTCCTTTAGTAGTGAACATGTCT	13	1323280	1333311	0.39
chr16	2650538	2650562	aaacttgttttaagcaaacaagttt	6	2645538	2655562	0.35
chr16	2705658	2705689	AAACTTGCCCAATGGCcaatcaaaactagccc	13	2700658	2710689	0.39
chr16	2705702	2705733	aagctagcccaatgtccaatcaaagctagccc	13	2700702	2710733	0.39
chr16	2705746	2705777	aagctagcccaatggccaatcaaagctagccc	13	2700746	2710777	0.39
chr16	2705790	2705821	aagctagcccaatggctaatcaaaactagccc	13	2700790	2710821	0.39
chr16	2705834	2705865	aagctagcccaatggccaatcaaagctagccc	13	2700834	2710865	0.39
chr16	2705878	2705909	aaactagcccaatggccaatcaaagctagccc	13	2700878	2710909	0.39
chr16	2705922	2705953	aagctagcccaatggccaagcaaaactagccc	13	2700922	2710953	0.39
chr16	2705966	2705997	aaactagcccaatggctaatcaaaactagccc	13	2700966	2710997	0.39
chr16	2706007	2706038	aaactagcccagtggctaatcaaaactagccc	13	2701007	2711038	0.39
chr16	2706051	2706082	aagctagcccaatggccaatcaaaactagccc	13	2701051	2711082	0.39
chr16	2706139	2706170	aaactagcctaatgtccaatcaaagctagccc	13	2701139	2711170	0.39
chr16	2706381	2706412	aaactagccctatgaccaatcaaagctagccc	13	2701381	2711412	0.39
chr16	2706554	2706585	AAACTAGCCCAATGACCAATTAAAACTAGCCC	13	2701554	2711585	0.39
chr16	2706642	2706673	AAGCTAGCCCAATGGCCAATTAAAACTAGCCC	13	2701642	2711673	0.39
chr16	3062371	3062394	GAACTAGTCTAACTGGACATGTTT	5	3057371	3067394	0.35
chr16	3269873	3269904	GGACTTGTTTTGATTGGCCATTGGGCTAGTTT	13	3264873	3274904	0.39
chr16	3270027	3270047	AGGCTAGTTTTAGGCTAGTTT	2	3265027	3275047	0.39
chr16	3270147	3270167	GGGCTTGTTCTAAGCTAGTTT	2	3265147	3275167	0.39
chr16	3270301	3270321	GAGCTAGTTTTAGGCTAGTTT	2	3265301	3275321	0.39
chr16	3270879	3270899	GGGCTAGTTTTAGACTTGTTT	2	3265879	3275899	0.39
chr16	3774912	3774937	aaacatgtttaaaacagagcaagttt	7	3769912	3779937	0.41
chr16	4112447	4112466	aggcatgcccaaacttgtct	1	4107447	4117466	0.4
chr16	4611092	4611117	agactagtcttcgctgagactagctt	7	4606092	4616117	0.36
chr16	5612648	5612674	ggacaagtctaaacggaggacttgttc	8	5607648	5617674	0.39
chr16	6117554	6117587	AGGCTTGTTTGGGGATTTGGAGATGGGCAAGTCT	15	6112554	6122587	0.38
chr16	6527273	6527297	GGACTTGTTTGAATAAAACTTGTTT	6	6522273	6532297	0.36
chr16	6671109	6671129	aaacttgttccaaacttgttt	2	6666109	6676129	0.35
chr16	6886734	6886754	AAACTAGCCTAAAACATGTCT	2	6881734	6891754	0.37
chr16	6892745	6892775	AAACTAGCTTAGAGCTGTTAAAAACTAGCCT	12	6887745	6897775	0.36
chr16	6892900	6892930	AGGCTAGTTTTTAACAGCTCTAGGCTAGTTT	12	6887900	6897930	0.36
chr16	6892983	6893013	AGGCTAGTTTTTAACAGGTCTAGGCTAGTTT	12	6887983	6898013	0.36
chr16	6893124	6893154	AGGCTAGTTTTTAACTGCTCTAGGCTAGTTT	12	6888124	6898154	0.36
chr16	6893257	6893287	AGGCTAGTTTTTAACAGCTCTAGGCTAGTTT	12	6888257	6898287	0.36
chr16	6893359	6893389	AGGCTAGTTTTTAACAGTTCTAGGCTAGTTT	12	6888359	6898389	0.36
chr16	6893409	6893439	AGGCTAGTTTTTAACAACTTTAGGCTAGTTT	12	6888409	6898439	0.36
chr16	7395583	7395605	AAACAAGCttattgagcatgtct	4	7390583	7400605	0.35
chr16	7859431	7859461	AGGCATGTTTTCACTGACACTAAACAAGCTT	12	7854431	7864461	0.36
chr16	8382379	8382413	AAACTAGCCTAGCTCACCTGCTTAAAAACTAGCCT	16	8377379	8387413	0.36
chr16	8968482	8968504	aaacaagcctgagggacttgttt	4	8963482	8973504	0.41
chr16	9813899	9813918	ggacaagtctgagcttgctt	1	9808899	9818918	0.39
chr16	10875551	10875570	ggacaagtctgaacaagttc	1	10870551	10880570	0.39
chr16	12687004	12687035	gaacatgttttgactatgttttgaacatgttt	13	12682004	12692035	0.39
chr16	12722292	12722315	GAACAAGCCTTTCTAAACATGTTT	5	12717292	12727315	0.35
chr16	13040538	13040557	aaacttgttcagacttgtcc	1	13035538	13045557	0.37
chr16	13138961	13138987	AGACAAGTCTATGAATAGAGCAAGTCC	8	13133961	13143987	0.37
chr16	13224080	13224108	gaacaagtccttcagttttagacttgtcc	10	13219080	13229108	0.33
chr16	13391637	13391656	ggacaagtctgaacaagttc	1	13386637	13396656	0.36
chr16	13772874	13772904	AAACATGCTTCCCGAACATTAAAACATGTCC	12	13767874	13777904	0.37
chr16	14899225	14899251	gaacaagtcctccatttagacttgtcc	8	14894225	14904251	0.36
chr16	15725668	15725687	gaacttgttcagacttgtcc	1	15720668	15730687	0.39
chr16	16089006	16089030	gagcaAGCCCATGAAGAGcaagccc	6	16084006	16094030	0.39
chr16	16168591	16168610	aaacatgcctggacatgttt	1	16163591	16173610	0.4
chr16	16173054	16173080	gaacaagtcctccatttagacttgtcc	8	16168054	16178080	0.38
chr16	16211236	16211270	gaacatgttcatcaacaagcatgcagaacttgctc	16	16206236	16216270	0.39
chr16	16355698	16355732	gagcaagttctgcatgcttgttgatgaacatgttc	16	16350698	16360732	0.39
chr16	16698698	16698717	aaacatgcctggacatgttt	1	16693698	16703717	0.4
chr16	16703118	16703144	gaacaagtcctccatttagacttgtcc	8	16698118	16708144	0.38
chr16	17334215	17334234	gaacaagtctaaacttgttt	1	17329215	17339234	0.35
chr16	18046486	18046520	gagcaagttctgcatgcttgttgatgaacatgttc	16	18041486	18051520	0.44
chr16	19535403	19535428	AAGCAAGCTTACCAATAAGCAAGTTC	7	19530403	19540428	0.31
chr16	19703682	19703710	aaacatgtttgtgatttacagacatgctt	10	19698682	19708710	0.36
chr16	20143268	20143294	gaacaagtcctccatttagacttgtcc	8	20138268	20148294	0.4
chr16	20373799	20373825	gaacttgtccagtgaatagacatgttt	8	20368799	20378825	0.46
chr16	22259025	22259050	ggacatgcctgccttagagCATGTTT	7	22254025	22264050	0.35
chr16	22947580	22947606	gaacaagtcctccatttagacttgtcc	8	22942580	22952606	0.35
chr16	24911495	24911520	agacatgtttggtgaaagacatgttt	7	24906495	24916520	0.38
chr16	25820043	25820075	GGACATGTTTTTGGCATATATGTGGACATGTTT	14	25815043	25825075	0.4
chr16	25821078	25821110	AAACTTGTCTTCCAAAACGCTTAGGACATGTTT	14	25816078	25826110	0.39
chr16	27164382	27164401	gaacatgttcagacttgccc	1	27159382	27169401	0.38
chr16	27471386	27471409	AAACAAGCTTGTTCAAACTTGTTC	5	27466386	27476409	0.38
chr16	27814493	27814522	AGACATGTCCCGACATGTCCAGACATGTTC	11	27809493	27819522	0.34
chr16	28435410	28435430	AAACAAGCCTTAAACAAGCCT	2	28430410	28440430	0.34
chr16	28520231	28520264	AAACTTGCTTAAAAAGATGGACCAGAACTTGTTC	15	28515231	28525264	0.37
chr16	28651793	28651824	AAACAAGTCTCCCAAGTCACAAAAACTAGTTT	13	28646793	28656824	0.39
chr16	28846648	28846667	AGGCATGCTTAGACTTGTCT	1	28841648	28851667	0.36
chr16	29166351	29166379	GAGCTTGTTTGCACACCCCGGACATGTCT	10	29161351	29171379	0.36
chr16	29898891	29898922	AAGCATGTTTGCTTGACACACAAGGCTTGTTC	13	29893891	29903922	0.36
chr16	30281470	30281489	ggacaagtctgaacaagttc	1	30276470	30286489	0.37
chr16	31957410	31957442	GGGCTAGTCTCTAAAAATAGAGAAGGCTTGTTC	14	31952410	31962442	0.32
chr16	32984587	32984606	gaacttgttcagacttgtcc	1	32979587	32989606	0.36
chr16	33844505	33844531	ggacaagtctaaatggaggacttgttc	8	33839505	33849531	0.33
chr16	34263005	34263024	gaacttgttcagacttgtcc	1	34258005	34268024	0.36
chr16	34291377	34291401	ggacaagtttaatgaaagcttgttc	6	34286377	34296401	0.35
chr16	34356365	34356386	aaacttgttttaaaacttgttt	3	34351365	34361386	0.32
chr16	35095102	35095124	AAACAAGCTTTGCAAACATGCTT	4	35090102	35100124	0.37
chr16	35784941	35784965	ggacatgtccctataaggcatgtcc	6	35779941	35789965	0.33
chr16	36445404	36445423	gagcaagtctgaacaagttt	1	36440404	36450423	0.36
chr16	37310627	37310646	aaacttgttcagacttgtcc	1	37305627	37315646	0.36
chr16	39109898	39109921	aaactagtctaattagactagtct	5	39104898	39114921	0.36
chr16	39332846	39332879	aaacaagttttaaaacttaaaaagaaacaagttt	15	39327846	39337879	0.36
chr16	40687880	40687909	AAACATGTTCAGGCCGATGGAGACTTGCTT	11	40682880	40692909	0.39
chr16	40902333	40902357	AAACTTGTTCAGCTGGAACTAGTCT	6	40897333	40907357	0.33
chr16	40908599	40908625	AAGCAAGTTCTCAGAATAAGCATGTTT	8	40903599	40913625	0.34
chr16	40997826	40997848	AAACATGCCTGACAAACTAGTTT	4	40992826	41002848	0.34
chr16	42028797	42028818	AAGCAAGTTCATGGGCATGTCC	3	42023797	42033818	0.35
chr16	42930034	42930060	ggacaagtctaaatggaggacttgttc	8	42925034	42935060	0.37
chr16	44346142	44346164	GAACTTGTTTGTTGAACTTGTTT	4	44341142	44351164	0.39
chr16	45724418	45724444	gaacaagtcctccatttagacttgtcc	8	45719418	45729444	0.38
chr16	45728180	45728211	GGGCTAGTTTTGATTGCCTATTGGACTAGTTT	13	45723180	45733211	0.36
chr16	46171430	46171458	gaacaagtccttcagttttagacttgtcc	10	46166430	46176458	0.33
chr16	46323134	46323168	AAGCATGTTTAAATGTTGTTTTTTTAAGCATGTTT	16	46318134	46328168	0.35
chr16	46535661	46535681	GGGCAAGTTTTAAACATGCTT	2	46530661	46540681	0.34
chr16	47420468	47420487	aaactagcctaggctagttt	1	47415468	47425487	0.32
chr16	47888962	47888992	AGGCATGTTTACTACAAATTTAAACATGTTT	12	47883962	47893992	0.36
chr16	48683700	48683719	ggacaagtctaaacttgttt	1	48678700	48688719	0.34
chr16	48902898	48902917	aaacaagcttagacttgtcc	1	48897898	48907917	0.36
chr16	49595252	49595271	gaacaagtctgaacaagttc	1	49590252	49600271	0.36
chr16	50412724	50412749	aaacttgccttgccaaaaacttgcct	7	50407724	50417749	0.37
chr16	52261203	52261235	AAACAAGCTCTGTTAAATAGAGGAGGCTTGTTC	14	52256203	52266235	0.32
chr16	52668772	52668798	ggacaagtctaaatggaggacttgttc	8	52663772	52673798	0.35
chr16	52686953	52686987	AAACATGCCTTTCATCAGACAGACAGAACAAGCCT	16	52681953	52691987	0.37
chr16	53934755	53934786	gaacttgtttccaaaatgcatcaggcttgtct	13	53929755	53939786	0.34
chr16	54574639	54574669	gaacaagtttgcaagttaacaaggcaagttt	12	54569639	54579669	0.3
chr16	54804980	54805005	aagcatgcccctacaagagcaagctc	7	54799980	54810005	0.41
chr16	55452964	55452995	ggactagtcttaaatggccttagaacttgtct	13	55447964	55457995	0.35
chr16	56594454	56594473	gaacttgtttagacttgtcc	1	56589454	56599473	0.36
chr16	56626874	56626904	GGGCAAGTTTGCTTGGGTTTTAGGCTAGTTT	12	56621874	56631904	0.36
chr16	56626926	56626952	GAGCAAGTTTGGGTTTTGGGCTAGTTT	8	56621926	56631952	0.36
chr16	56627073	56627102	GGGCAAGTTTGTTTGGGTTTGGGCTAGTTT	11	56622073	56632102	0.36
chr16	56628041	56628071	GGGCTAGTTTGATTGAGATTTGGGCTAGTTT	12	56623041	56633071	0.36
chr16	56628197	56628227	GGGCAAGTTTGTTTGAGCtttgggctagttt	12	56623197	56633227	0.36
chr16	56628239	56628269	gggctagtttgtttgagttttgggcaagttt	12	56623239	56633269	0.37
chr16	56628343	56628372	gggctagtttgtttgggtttgggctagttt	11	56623343	56633372	0.36
chr16	56628390	56628416	gggcaagtttgAGTTTTGGGCTAGTTT	8	56623390	56633416	0.37
chr16	56628459	56628489	GGGCAAGTTTGTTTGAGTTTTGGGCTAGTTT	12	56623459	56633489	0.37
chr16	56628649	56628679	GGGCTAGCTTGTTTGGGTTTTGGGCTAGTTT	12	56623649	56633679	0.37
chr16	56670925	56670955	gggctagtttgtctgggctttgggctagttt	12	56665925	56675955	0.39
chr16	56670967	56670997	gggctagtttgtctgggctttgggctagttt	12	56665967	56675997	0.39
chr16	56671338	56671358	GGGCTAGTTTTGGGCTTGTTT	2	56666338	56676358	0.39
chr16	56671402	56671422	gggctagttttaggctagttt	2	56666402	56676422	0.39
chr16	56671434	56671454	gggctagttttgggctagttt	2	56666434	56676454	0.39
chr16	56671466	56671486	gggctagttttaggctagttt	2	56666466	56676486	0.4
chr16	56671498	56671518	gggctagttttgggctagttt	2	56666498	56676518	0.4
chr16	56671530	56671550	gggctagttttgggctagttt	2	56666530	56676550	0.4
chr16	56671778	56671802	AGGCAAGTTTATTGGGAGCTAGCTT	6	56666778	56676802	0.39
chr16	56672677	56672703	gggcttgtttgttgattggactagttt	8	56667677	56677703	0.4
chr16	56672850	56672880	GGGCTTGTTTGCTTGGCCATTGGACTAGTTT	12	56667850	56677880	0.4
chr16	57276590	57276619	AGACATgtttaatttaggcaaggcaagttt	11	57271590	57281619	0.34
chr16	57391148	57391179	AAACTAGCCTAGAGCACCAATAAAACAAGCCT	13	57386148	57396179	0.4
chr16	57791981	57792000	ggacaagtctgaacatgtcc	1	57786981	57797000	0.39
chr17	947272	947291	gGACATGTTTGGACATGCCT	1	942272	952291	0.39
chr17	1298341	1298363	aaacatgttcactgagcatgttt	4	1293341	1303363	0.38
chr17	1983486	1983506	aggcatgctttgggcatgctt	2	1978486	1988506	0.39
chr17	2272820	2272845	AAGCTTGCTCTATGAAAAGCTTGCTT	7	2267820	2277845	0.4
chr17	2358175	2358194	aggcatgtccaaactagttc	1	2353175	2363194	0.4
chr17	2799687	2799718	GGGCAAGTCTATCAGTCATTTAGGGCAAGTCT	13	2794687	2804718	0.37
chr17	3209586	3209612	ggacaagtctaaatgaaggacttgttc	8	3204586	3214612	0.4
chr17	3443079	3443110	AAACTAGCCTATCTGCTGTTAAAAACAAGCCT	13	3438079	3448110	0.41
chr17	3443122	3443152	AAACTAGCCTATTTGCTGTTAAAACTAGCCT	12	3438122	3448152	0.41
chr17	3443302	3443333	AAACTAGCTTATCTGCTGTTAAAAACTAGCCT	13	3438302	3448333	0.41
chr17	3443448	3443478	AAACTAGCCTATCTGCTGTTAAAACTAGCCT	12	3438448	3448478	0.41
chr17	3443616	3443647	AAACTAGCCTATCTGCTGTCAAAAACTAGCCT	13	3438616	3448647	0.4
chr17	3444121	3444152	AAACTAGCCCAACTGCTGTTTAAAACTAGCCT	13	3439121	3449152	0.39
chr17	3444302	3444333	AAACTAGCCCAACTGCTGTTTAAAACTAGCCT	13	3439302	3449333	0.39
chr17	3444375	3444405	AAACTAGCCTATCTGCAGTTTAAACTAGTCT	12	3439375	3449405	0.39
chr17	3452410	3452430	GGGCTAGTTTTGGACTAGTTT	2	3447410	3457430	0.36
chr17	3452567	3452587	GGACTAGTTTTGGGCTAGTTT	2	3447567	3457587	0.36
chr17	3452610	3452640	GGGCTAGTTCGATTAGACATTGGGCTAGTTT	12	3447610	3457640	0.36
chr17	3452884	3452904	GGGCTAGTTTTGGGCTAGTTT	2	3447884	3457904	0.36
chr17	3453461	3453481	GGACTAGTTTTGGGCTAGTTT	2	3448461	3458481	0.37
chr17	3453556	3453576	GGACTAGTTTTGGGCTAGTTC	2	3448556	3458576	0.37
chr17	3453808	3453828	GGGCTAGTTTTGGGCTAGTTT	2	3448808	3458828	0.37
chr17	3454130	3454160	AGGCTAGTTTGATTGGCCATTAGGCTAGTTT	12	3449130	3459160	0.38
chr17	3454172	3454192	GGGCTAGTTTTAGGCTAGTTT	2	3449172	3459192	0.38
chr17	4271318	4271338	agacttgttcaaaactagctt	2	4266318	4276338	0.41
chr17	4815125	4815155	GGGCTAGTTTGATTGTCTAGTAGGCTAGTTT	12	4810125	4820155	0.38
chr17	4815221	4815251	GAGCTAGTTTGATTGGCCATTGGGCTAGTTT	12	4810221	4820251	0.38
chr17	4815656	4815686	GAGCTAGTTTGATTGGCCATTAGACTAGTTT	12	4810656	4820686	0.38
chr17	4815698	4815728	GGGCTAGTTTGATTGTCAATCAGGCTAGTTT	12	4810698	4820728	0.38
chr17	4816035	4816066	GGGCTAGTTTAATTTATCTATTGAGCTAGTTT	13	4811035	4821066	0.38
chr17	4816194	4816218	GGGCTAGTTTGATTTGGACTAGTTT	6	4811194	4821218	0.38
chr17	4816717	4816747	GGGCTAGTTTGATTAACCATTGGGCTAGTTT	12	4811717	4821747	0.37
chr17	4816778	4816808	GGGCTAGTTTCATTGACTATTGGGCTAGTTT	12	4811778	4821808	0.37
chr17	4818358	4818388	AAACTAGCCCAATGACCGATCAAACTAGCTC	12	4813358	4823388	0.37
chr17	4818453	4818483	AAACTAGCCCAGTAGcaaatcaaactagcct	12	4813453	4823483	0.38
chr17	4818812	4818842	AAACTTGCTTAATGCCCAATAAAACTAGCTC	12	4813812	4823842	0.38
chr17	4818875	4818905	AAACTAGCTCAATAGCCAATCAAACTAGCCC	12	4813875	4823905	0.38
chr17	4819317	4819340	AAACTAGCCCAATCAAACTAGCCC	5	4814317	4824340	0.38
chr17	4820661	4820681	GAGCTAGTTTTAGGCAAGTTT	2	4815661	4825681	0.38
chr17	4820725	4820755	AGACTAGTTTGTTTGGTCTTTAAGCTAGTTT	12	4815725	4825755	0.38
chr17	4820913	4820943	GAGCTAGTTTTATGTGCTGTTGGGCTAGTTT	12	4815913	4825943	0.38
chr17	4820996	4821026	GGGCTAGTTTGACTGGCCCTTAAGCTAGTTT	12	4815996	4826026	0.38
chr17	4821165	4821185	GGGCTAGTTTTGGGCAAGTTT	2	4816165	4826185	0.38
chr17	4822350	4822380	GGGCTAGTTTGACTGGCTATTGGGCTAGTTT	12	4817350	4827380	0.37
chr17	4822435	4822465	GGGCTAGTTTGATTGACTACTGGGCTTGTTT	12	4817435	4827465	0.37
chr17	4822669	4822699	AGGCAAGCTTGATTAGCCATTGGGCTAGTTT	12	4817669	4827699	0.37
chr17	4822754	4822784	GGGCTAGTTTGATTGGCCATAGGGCTAGCTT	12	4817754	4827784	0.37
chr17	4822944	4822974	GGGCAAGTTTGATTGGCTATTGGGCTAGTTT	12	4817944	4827974	0.37
chr17	5061154	5061180	ggacaagtctaaatggaggacttgttc	8	5056154	5066180	0.36
chr17	5284100	5284126	aagcaagctctagttgtaaacatgccc	8	5279100	5289126	0.38
chr17	5466466	5466485	gaacaagtctgaacaagttc	1	5461466	5471485	0.39
chr17	5484973	5484992	AAGCAAGTCTGGACAAGTTT	1	5479973	5489992	0.37
chr17	5615560	5615590	AGGCATGCTCAGCTATAAATTAGACATGCCT	12	5610560	5620590	0.37
chr17	6006819	6006838	gaacttgctcagacttgttc	1	6001819	6011838	0.35
chr17	6050162	6050196	ggacaagtctaaaaaaaaaaatggaggacttgttc	16	6045162	6055196	0.37
chr17	7703075	7703094	AAGCTAGTCTAGGCTAGTTT	1	7698075	7708094	0.38
chr17	8789486	8789517	AAACATGTTTACTATAAGCATAAAACATGTTC	13	8784486	8794517	0.35
chr17	9804208	9804242	AAACTAGTTTATTTTTGTAtgttacaaacaagttt	16	9799208	9809242	0.35
chr17	9914839	9914859	gggctagttttgggctagttt	2	9909839	9919859	0.4
chr17	9914938	9914958	GGGCAAGTTTTGAGCTAGTTT	2	9909938	9919958	0.39
chr17	9915377	9915408	gggctagttttgactggtcattgggctagttt	13	9910377	9920408	0.39
chr17	9915432	9915463	gggctagttttgactggtcattgggctagttt	13	9910432	9920463	0.39
chr17	9915487	9915518	gggctagttttgactggtcattgggctagttt	13	9910487	9920518	0.39
chr17	9915542	9915573	gggctagttttgactggtcattgggctagttt	13	9910542	9920573	0.39
chr17	9915597	9915628	GGGCTAGTTTTGACTGGTCATTGGGCTAGTTT	13	9910597	9920628	0.39
chr17	9915652	9915683	GGGCTAGTTTTGACTGGTCATTGGGCTAGTTT	13	9910652	9920683	0.39
chr17	10596506	10596538	aggcttgttttttatcctgaaagaggcttgttt	14	10591506	10601538	0.34
chr17	10813381	10813400	gggcaagtctaaacatgttc	1	10808381	10818400	0.36
chr17	12187047	12187066	AAGCAAGTCCGGGCAAGTTT	1	12182047	12192066	0.35
chr17	12850063	12850082	GGACATGTTTAAACATGTTT	1	12845063	12855082	0.31
chr17	13351736	13351764	AAGCTAGTTCTTTTGAATAAAACAAGTTC	10	13346736	13356764	0.35
chr17	13552578	13552604	ggacaagtctaaatggaggacttgttc	8	13547578	13557604	0.35
chr17	13667670	13667689	aaacaagcttagacttgtcc	1	13662670	13672689	0.35
chr17	13933624	13933656	gaacatgttctgcactggactttagactagctt	14	13928624	13938656	0.33
chr17	18228651	18228685	aaacttgccttgttttgcctATgtaaggctagttt	16	18223651	18233685	0.33
chr17	19807676	19807703	aaacttgtttagtccttcaggcttgttt	9	19802676	19812703	0.36
chr17	20146407	20146426	aaacaagcttagacttgccc	1	20141407	20151426	0.35
chr17	20444708	20444727	aaacaagcttagacttgccc	1	20439708	20449727	0.35
chr17	20869105	20869130	aagcaagcctttgtgcgagcaagttc	7	20864105	20874130	0.35
chr17	21289507	21289540	AAACATGTTTTGGAAATGGAGGGAGAGCAAGTTT	15	21284507	21294540	0.35
chr17	22137199	22137230	AAGCATGTTTCAGAGGTAATcaaggcaagttt	13	22132199	22142230	0.34
chr17	22207403	22207429	ggacatgtcctctatctgaacatgtcc	8	22202403	22212429	0.39
chr17	22391737	22391763	AAGCATGTTCTCTTGTGAAACATGTTT	8	22386737	22396763	0.35
chr17	22443925	22443948	GAACAAGCTTGTTTAGACTTGCTC	5	22438925	22448948	0.37
chr17	22620167	22620186	gggcaagtctgaacaagttc	1	22615167	22625186	0.35
chr17	24417186	24417213	AAACATGTTTGTTAAAAAAAACATGTTT	9	24412186	24422213	0.33
chr17	25729252	25729286	AAGCTTGTTCTATTTTGTAAAGCTAAAGCAAGTTT	16	25724252	25734286	0.33
chr17	27155528	27155562	AAACTTGCTCAAATTATGAAGAGACAAACTTGTTT	16	27150528	27160562	0.35
chr17	27451777	27451810	AAACAAGTTCTATAAAACTACAACAAGCTTGTTT	15	27446777	27456810	0.38
chr17	29780497	29780516	GAACATGTTCAAACTTGCTT	1	29775497	29785516	0.37
chr17	30088513	30088545	AAACATGTTTGATCTAGTAGGTCAAACATGTTT	14	30083513	30093545	0.33
chr17	31563981	31564001	AGACTTGTCTTAAACATGTCC	2	31558981	31569001	0.36
chr17	31617850	31617872	gagcatgtctgtagagcaagttt	4	31612850	31622872	0.37
chr17	32240765	32240784	AAGCATGTTTAAACTTGTTT	1	32235765	32245784	0.36
chr17	33168658	33168680	gagcatgtctgcggagcaagttt	4	33163658	33173680	0.38
chr17	33746913	33746935	aaacttgctttgcagacatgcct	4	33741913	33751935	0.37
chr17	34073168	34073189	GGGCATGTTTCTAAACATGCCC	3	34068168	34078189	0.36
chr17	34497574	34497599	aaacatgtttcttgtaaaacatgttt	7	34492574	34502599	0.39
chr17	34880022	34880053	GGGCTAGTTTTGATTGGCCATTGGGCTAGCTT	13	34875022	34885053	0.36
chr17	35097412	35097431	gaacaagtctgaacatgttc	1	35092412	35102431	0.36
chr17	35138210	35138244	AAGCAAGCCTGGCCCACCCAATGAGGAGCTTGTCC	16	35133210	35143244	0.34
chr17	35766955	35766980	agacatgtcccggtcaggacatgctc	7	35761955	35771980	0.37
chr17	36043138	36043172	GAACTTGTTCATATTCATTCCTGAGAGGCAAGTCC	16	36038138	36048172	0.4
chr17	36900667	36900687	ggacaagttttaaacatgttt	2	36895667	36905687	0.36
chr17	36997000	36997020	aaacttgtttagaacttgttt	2	36992000	37002020	0.35
chr17	37222751	37222785	GGACATGTTCAATCGGTAAATAGATGGACTTGTTC	16	37217751	37227785	0.38
chr17	37508369	37508402	AGACTAGTTTTTATCTAGTGCTCTAAGCTAGTTT	15	37503369	37513402	0.38
chr17	37508567	37508599	AAGCTAGTTTTTAACAACACTGTAGGCTAGTTT	14	37503567	37513599	0.39
chr17	37508620	37508652	AGACTAGTTTTTAACAGTGCTCGAGGCTAGTTT	14	37503620	37513652	0.39
chr17	37684496	37684526	AAGCAAGTCTCCACAATAAAAAAACAAGCCT	12	37679496	37689526	0.36
chr17	37762584	37762615	GAACAAGTCTAACTAGTCAAACAGACTTGTTT	13	37757584	37767615	0.34
chr17	37785148	37785168	aaacatgttcaaaactagttt	2	37780148	37790168	0.34
chr17	38659554	38659573	aaacaagtctggacatgtcc	1	38654554	38664573	0.37
chr17	38709049	38709071	GGGCAAGTCTACAGAACATGTCT	4	38704049	38714071	0.4
chr17	38872696	38872718	aaacttgctctacaaacaagtct	4	38867696	38877718	0.36
chr17	39235353	39235375	AAACATGCCTGTCAAACATGTTT	4	39230353	39240375	0.36
chr17	40695298	40695317	ggacaagtctgaacaagttc	1	40690298	40700317	0.33
chr17	42633873	42633907	aggctagcccataggattaatgtggagacttgtct	16	42628873	42638907	0.4
chr17	43219176	43219195	aggcatgtccaaacttgttc	1	43214176	43224195	0.35
chr17	43362446	43362477	agacaagcctgatgcattttggaaacaagttc	13	43357446	43367477	0.37
chr17	43925236	43925262	aggcttgttctctttcagaacttgttt	8	43920236	43930262	0.36
chr17	44122823	44122845	AGGCAAGTCTATTAAACTAGTTT	4	44117823	44127845	0.39
chr17	44148214	44148244	aggcaagtttaggttgggaggggacatgtcc	12	44143214	44153244	0.37
chr17	45338965	45338984	gggcaagtctaagcttgttt	1	45333965	45343984	0.34
chr17	48424539	48424558	gaacatgtttagacatgtcc	1	48419539	48429558	0.37
chr17	49097860	49097891	AAACATGTTTACTATAAGCATAAAACATGTTC	13	49092860	49102891	0.37
chr17	49326478	49326509	gaacttgtttccaaaatgtatcaggcttgtct	13	49321478	49331509	0.41
chr17	50425815	50425834	aaacatgtttgaacaagttt	1	50420815	50430834	0.35
chr17	50758509	50758543	aaacaagcctttacctttagatttcaaacaagcct	16	50753509	50763543	0.43
chr17	50862034	50862058	AGACATGTCCTTGGGGAACATGTCT	6	50857034	50867058	0.42
chr17	51964377	51964406	AAACTAGCCCAATAACATCAAAACTAGCCC	11	51959377	51969406	0.36
chr17	51964511	51964541	AAACTAGCCCAATCCTGATCAAAACTAGCCC	12	51959511	51969541	0.36
chr17	51964554	51964585	AAACTAGTCCAATGGCCAGTAAAGACTAGCCC	13	51959554	51969585	0.36
chr17	51964705	51964735	AAACTAGCCCAATCTTGATCAAAACTAGCCT	12	51959705	51969735	0.36
chr17	51964748	51964778	AAACTAGCCCAATCACAATCAAAACTAGCCC	12	51959748	51969778	0.36
chr17	51964921	51964952	AAACTAGCCCAATCACATATCAAAACTAGCCC	13	51959921	51969952	0.36
chr17	51965208	51965239	AAACTAGCTCAATAGCATATTAAAACTAGCCC	13	51960208	51970239	0.36
chr17	51965252	51965283	AAACTTGTCCAAAAGTATATCAAAACTAGTCC	13	51960252	51970283	0.36
chr17	51965425	51965456	AAACTAGCCCAATAGCATATTAAAACTAGCCT	13	51960425	51970456	0.36
chr17	51965468	51965498	AGACTAGCCCAATTCCAATCAAAACTTGCCC	12	51960468	51970498	0.36
chr17	52318340	52318365	gaacaagtttctgcaggaacaagttt	7	52313340	52323365	0.43
chr17	53045718	53045737	ggacaagtctgaacaagttc	1	53040718	53050737	0.39
chr17	53078290	53078311	aaactagcctaaaaactagcct	3	53073290	53083311	0.4
chr17	53078786	53078807	aaactagcctaaaaactagcct	3	53073786	53083807	0.4
chr17	53078889	53078910	AAACTAGCCTAAAAACTAGCCC	3	53073889	53083910	0.4
chr17	53293657	53293688	aggctagttttggtttTCCATTGGGCTAGTTt	13	53288657	53298688	0.4
chr17	53293712	53293743	gggcttgttttggttggtcattgggctagttt	13	53288712	53298743	0.4
chr17	53293870	53293901	GGGCTAGTTTTGATTGGACATTGGACTAGTTT	13	53288870	53298901	0.4
chr17	53296066	53296097	gggctagttttggttgattattaggctagttt	13	53291066	53301097	0.37
chr17	53298254	53298285	gggcaagttttggttggttattgggctagttt	13	53293254	53303285	0.37
chr17	53301038	53301069	gggctagttttggttggttATTGGGCTAGTTT	13	53296038	53306069	0.37
chr17	53301082	53301113	GGGCTAGTTttgattggttattgggctagttt	13	53296082	53306113	0.37
chr17	53301126	53301157	gggctagttttggttggctattgggctagttt	13	53296126	53306157	0.37
chr17	53301170	53301201	gggctagttttggttggctattgggctagttt	13	53296170	53306201	0.37
chr17	53301214	53301245	gggctagttttggttggttattgggctagttt	13	53296214	53306245	0.37
chr17	53301258	53301289	gggctagttttggttggctattgggctagttt	13	53296258	53306289	0.37
chr17	53301302	53301333	gggctagttttggttggctattgggctagttt	13	53296302	53306333	0.37
chr17	53301346	53301377	gggctagttttggttggctattgggctagttt	13	53296346	53306377	0.37
chr17	53301390	53301421	gggctagttttggttggctattgggctagttt	13	53296390	53306421	0.37
chr17	53301434	53301465	gggctagttttggttggctattgggctagttt	13	53296434	53306465	0.37
chr18	1890239	1890258	ggacaagtctgaacaagttc	1	1885239	1895258	0.35
chr18	1948762	1948781	gaacttgttcagacttgtcc	1	1943762	1953781	0.38
chr18	1961380	1961410	aaacatgcttatccatgttagaaacatgttt	12	1956380	1966410	0.38
chr18	3176001	3176020	aaacatgcccaggcatgttt	1	3171001	3181020	0.42
chr18	3189992	3190024	AAACATGTTTACAAAGACAGACTAGACATGTTT	14	3184992	3195024	0.37
chr18	3943612	3943643	AAACTAGCCCAAAGGTCAATCAAAACTAGTCC	13	3938612	3948643	0.36
chr18	3943787	3943818	AAACTAGCCCAAAGGTCAATCAAAACTAGCCC	13	3938787	3948818	0.36
chr18	3944127	3944147	AAGCTAGCCCAAAACTAGTCC	2	3939127	3949147	0.37
chr18	3944268	3944299	AAGCTAGCCCAATGACCAATCAAAACTAGCCT	13	3939268	3949299	0.37
chr18	4273340	4273364	AAACATGTTCGTCTTGAGCATGTTT	6	4268340	4278364	0.39
chr18	5180226	5180256	AGGCATGTCTGCTTGGGGTTCAGACAAGCTC	12	5175226	5185256	0.38
chr18	5538547	5538578	GGGCATGTTTACAGTGCACATGAGGCATGTTT	13	5533547	5543578	0.4
chr18	6276309	6276335	aagcaagtctattgtgaaagcaagtct	8	6271309	6281335	0.36
chr18	6406859	6406880	AGACAAGTTCATAAACAAGCCC	3	6401859	6411880	0.37
chr18	8213973	8214003	AAACATGTTTACAGGCTAACTGAGCTTGTTT	12	8208973	8219003	0.36
chr18	8552853	8552872	GGGCTTGTTCGAGCAAGTTT	1	8547853	8557872	0.36
chr18	9056209	9056235	gaacaagtcctccatttagacttgtcc	8	9051209	9061235	0.34
chr18	9392075	9392097	GAACTTGTTTCAAAGACATGTTC	4	9387075	9397097	0.35
chr18	10662562	10662590	GAACAAGTTTCAACTGCTGAAACTTGTTC	10	10657562	10667590	0.36
chr18	15680760	15680782	AAACATGCTTGATGGACTTGCCT	4	15675760	15685782	0.37
chr18	16945265	16945284	ggacaagtctgaacatgttc	1	16940265	16950284	0.36
chr18	18196239	18196263	AAGCTTGTTTGAGGAGAGCTAGCCC	6	18191239	18201263	0.35
chr18	18319314	18319338	AAGCTTGTTTGAGGAGAGCTAGCCC	6	18314314	18324338	0.36
chr18	20054214	20054235	GGGCTTGTTTTCAAGCTTGTTT	3	20049214	20059235	0.38
chr18	21197526	21197546	GGACTTGTTCTGGACTTGTTT	2	21192526	21202546	0.37
chr18	21492402	21492430	ggacaagtctaaaactgaaggacttgttc	10	21487402	21497430	0.31
chr18	23184228	23184259	GGGCATGTTTGCTTGTTGAACAAAACTAGTTC	13	23179228	23189259	0.34
chr18	23579546	23579571	AAACTTGTTCGACCTAAAACTAGTTT	7	23574546	23584571	0.31
chr18	24402421	24402447	ggacaagtctaaatggagaacttgttc	8	24397421	24407447	0.37
chr18	25305941	25305960	gaacttgtttagacttgtcc	1	25300941	25310960	0.42
chr18	25395492	25395518	gaacaagtcctccatttagacttgtcc	8	25390492	25400518	0.36
chr18	25508193	25508212	aaacttgtttaaacttgtcc	1	25503193	25513212	0.35
chr18	25597342	25597373	GGACTAGTTTCAAGTTGTCATTGGGCAAGCTT	13	25592342	25602373	0.33
chr18	26206107	26206126	GAGCTTGTTTGGACATGCCT	1	26201107	26211126	0.32
chr18	26234488	26234507	gaacaagtctgaacatgttc	1	26229488	26239507	0.37
chr18	26727104	26727137	AAACTAGCTTAGCAAAATCATTGTAAACTTGTTT	15	26722104	26732137	0.33
chr18	26743230	26743250	AAACATGTTTAAAACAAGCTT	2	26738230	26748250	0.36
chr18	27075025	27075046	GGACATgtccaaaggcttgtcc	3	27070025	27080046	0.35
chr18	27315193	27315219	ggacaagtctaaatggaggacttgttc	8	27310193	27320219	0.35
chr18	27445130	27445149	ggacaagtctgaacaagttt	1	27440130	27450149	0.34
chr18	27669914	27669945	AAACATGTTTACTATAAGCATAAAACATGTTC	13	27664914	27674945	0.33
chr18	27724646	27724669	AGACATGTTTTAGAAAACTAGTCC	5	27719646	27729669	0.37
chr18	27763221	27763244	gaacatgttttataaagcaagttt	5	27758221	27768244	0.34
chr18	27807815	27807835	AAACATGTTTGGGACATGTCT	2	27802815	27812835	0.39
chr18	28120298	28120332	ggacatgtcccctgtcatcacggggggacatgtcc	16	28115298	28125332	0.45
chr18	28275262	28275287	aagcaagcccctacacgagcaagctc	7	28270262	28280287	0.36
chr18	28333760	28333786	AAGCATGTTTTCCTTTCAGACAAGCTC	8	28328760	28338786	0.37
chr18	29037785	29037813	AGGCTTGCCCAAAAAATCAAAACATGTTT	10	29032785	29042813	0.39
chr18	29567237	29567262	aaacaagtttctcaataaacaagtcc	7	29562237	29572262	0.34
chr18	29572899	29572923	AAGCTTGTCCTGACCGAACTTGTTC	6	29567899	29577923	0.36
chr18	31120699	31120718	gaacttgttcagacttgccc	1	31115699	31125718	0.37
chr18	31938245	31938264	gaacttgttcagacttgccc	1	31933245	31943264	0.39
chr18	32291858	32291891	AGACAAGCTCAGATGAGAACATATGAACAAGTTC	15	32286858	32296891	0.34
chr18	33842955	33842989	aaacatgtctagtctgtctttgtaaaaacatgttt	16	33837955	33847989	0.36
chr18	34794517	34794545	ggacaagtctaaaactgaaggacttgttc	10	34789517	34799545	0.32
chr18	36591303	36591330	agacaagtttaggaaacaagacaagttt	9	36586303	36596330	0.38
chr18	37419622	37419641	gggcaagtctaagcttgttt	1	37414622	37424641	0.33
chr18	37489667	37489686	aggctagtttaagctagttt	1	37484667	37494686	0.33
chr18	38284009	38284028	AAACTTGTCTGGACTTGCTT	1	38279009	38289028	0.36
chr18	38601969	38601989	aagcatgtttaaagcatgttt	2	38596969	38606989	0.34
chr18	39564820	39564839	GGGCAAGTCTGAACATGTCT	1	39559820	39569839	0.33
chr18	39762028	39762060	AAACAAGCTCCACCTGCTGTTAAAAACTAGCCT	14	39757028	39767060	0.36
chr18	39792896	39792918	aaacatgttcattaagcatgttt	4	39787896	39797918	0.4
chr18	40569834	40569857	AAACTTGTTTGTAGAAGCTTGTTT	5	40564834	40574857	0.36
chr18	41178258	41178290	gagcatgtctatggtgccgatttggactagtcC	14	41173258	41183290	0.35
chr18	42708899	42708925	gaacaagtcctccatttagacttgtcc	8	42703899	42713925	0.37
chr18	43773661	43773690	GGACATGTTTTTACATTTTTAAACATGTTT	11	43768661	43778690	0.35
chr18	46300660	46300691	GGGCTAGTTTTGATTGGCCACTGGGCTAGTTT	13	46295660	46305691	0.37
chr18	46301294	46301318	gggctagttttgtttaggctagttt	6	46296294	46306318	0.35
chr18	46301666	46301697	AAGCTAGTTTTTATTTACCACTGGGCTAGTTT	13	46296666	46306697	0.36
chr18	46343911	46343939	GAACTTGTTTATTGCAGATAAACATGTCC	10	46338911	46348939	0.37
chr18	46702970	46702998	gaacaagtccttcagttttagacttgtcc	10	46697970	46707998	0.35
chr18	46874651	46874684	AGACATGTTTCCAATGCTTGATATAAACATGTCC	15	46869651	46879684	0.4
chr18	47329775	47329795	gaacatgtttcaaacatgctt	2	47324775	47334795	0.33
chr18	48050309	48050338	AAACATGCCCTAAGGATGTTAAGCATGTTT	11	48045309	48055338	0.35
chr18	48402783	48402814	AAACTAGCCCAATGAATGATCAAAACTAGCCC	13	48397783	48407814	0.35
chr18	48402998	48403018	AAACTAGCCCAAAACAAGTCC	2	48397998	48408018	0.35
chr18	48403070	48403101	AAACTAGCCCAATGCCTGATCAAAACTAGTCC	13	48398070	48408101	0.35
chr18	48403581	48403612	AAACTAGCTCAATAATGGATCAAAACTAGCCT	13	48398581	48408612	0.35
chr18	48403710	48403740	AAGCTTGCCCATTGGCCAATCAAACTAGCCC	12	48398710	48408740	0.35
chr18	48403903	48403923	AAACTAGCCTAAAACTTGCCC	2	48398903	48408923	0.36
chr18	48403935	48403955	AAGCTAGCCTAAAACTTGCCC	2	48398935	48408955	0.36
chr18	48403967	48403987	AAACTAGCCTAAGACTTGCCT	2	48398967	48408987	0.36
chr18	48404122	48404142	AAACTAGCCTAAAACTTGCCC	2	48399122	48409142	0.36
chr18	48404154	48404174	AAACTAGCCTAAAACTTGCCC	2	48399154	48409174	0.36
chr18	48404229	48404260	AGACTTGTCCAATGTCAGATCAAAACTAGTCC	13	48399229	48409260	0.36
chr18	48404478	48404509	AAACTAGCTCAATAATGGATCAAAACTAGCCT	13	48399478	48409509	0.36
chr18	48404606	48404636	AAGCTTGCCCATTGGCCAATCAAACTAGCCC	12	48399606	48409636	0.36
chr18	48404799	48404819	AAACTAGCCTAAAACTTGCCC	2	48399799	48409819	0.36
chr18	48404831	48404851	AAGCTAGCCTAAAACTTGCCC	2	48399831	48409851	0.36
chr18	48404863	48404883	AAACTAGCCTAAGACTTGCCT	2	48399863	48409883	0.36
chr18	48404994	48405014	AAACTAGCCTAAAACTTGCCC	2	48399994	48410014	0.36
chr18	48405026	48405046	AAACTAGCCTAAAACTTGCCC	2	48400026	48410046	0.36
chr18	48405157	48405177	AAACTAGCCTAAAACTTGCCC	2	48400157	48410177	0.36
chr18	48405189	48405209	AAACTAGCCTAAAACTTGCCC	2	48400189	48410209	0.36
chr18	48405221	48405241	AAACTAGCCTAAAACTTGCCC	2	48400221	48410241	0.36
chr18	48405352	48405372	AAACTAGCCTAAAACTTGCCC	2	48400352	48410372	0.36
chr18	49207451	49207482	GGACATGTTTAAAACTTCATATAAGCTTGCCT	13	49202451	49212482	0.36
chr19	185781	185801	AAACTAGCCTAGAGCATGTTT	2	180781	190801	0.43
chr19	588269	588291	GAACTTGTTTACGGGACTTGTTT	4	583269	593291	0.38
chr19	1096005	1096026	GAGCAAGTTCATGGGCATGTCT	3	1091005	1101026	0.39
chr19	1244019	1244043	AGGCTTGTCCTTTAAAAACAAGTCt	6	1239019	1249043	0.39
chr19	1908206	1908229	AGGCTTGTTTTTGAAGGCTTGttc	5	1903206	1913229	0.35
chr19	1957256	1957283	aaacatgtctatgaaagtaaacttgcct	9	1952256	1962283	0.32
chr19	2163232	2163258	AAACATGCTTCATTTTTAAACTAGTTC	8	2158232	2168258	0.34
chr19	2369282	2369308	GAACTAGCCTAGAGTTAAAACTAGCCT	8	2364282	2374308	0.38
chr19	4353617	4353640	GAACATGTCTCCGCAAACATGTTT	5	4348617	4358640	0.33
chr19	5317791	5317810	aagcatgtccaagcatgtcc	1	5312791	5322810	0.37
chr19	5616596	5616615	gaactagcctaaactagttt	1	5611596	5621615	0.36
chr19	6120687	6120706	aaacttgttcagacttgtcc	1	6115687	6125706	0.34
chr19	6849815	6849841	GGACTAGTTTAGCTTGAGGGCAAGTTT	8	6844815	6854841	0.34
chr19	6860505	6860530	AAACAAGTCTAATCTTGGACATGTTT	7	6855505	6865530	0.34
chr19	7627231	7627250	aAACAAGTCCGAGCATGCTT	1	7622231	7632250	0.4
chr19	8177624	8177655	agacaagccttatacattttggaaacaagttc	13	8172624	8182655	0.38
chr19	8381258	8381282	AAACTTGTTTTTATTAAGCTTGTCC	6	8376258	8386282	0.37
chr19	9698716	9698749	AAGCTTGTCTGTCTCCTGAAAAAAAGACATGTTT	15	9693716	9703749	0.41
chr19	10133576	10133598	AAGCTAGTTTATGAAGCTAGTCT	4	10128576	10138598	0.37
chr19	10137643	10137662	gaacttgttcagacttgtcc	1	10132643	10142662	0.36
chr19	10513908	10513935	agacttgttttgtttgccaaacaagttc	9	10508908	10518935	0.36
chr19	10710509	10710535	AAGCAAGTTCCAATATCAAGCAAGCCC	8	10705509	10715535	0.36
chr19	10996796	10996819	aaactagccctttTAAACTAGCCC	5	10991796	11001819	0.33
chr19	12001595	12001614	AGGCTAGCTCGAACAAGTTT	1	11996595	12006614	0.35
chr19	13393750	13393770	AAACAAGTCTCAAGCATGCCT	2	13388750	13398770	0.34
chr19	14428480	14428514	GAGCATGTCTGCTTTTTCAGGAAACGGACAAGCCC	16	14423480	14433514	0.4
chr19	16518687	16518706	aaacaagcttagacttgccc	1	16513687	16523706	0.4
chr19	17266098	17266117	gaacttgttcagacttgccc	1	17261098	17271117	0.38
chr19	17672598	17672619	gagctagcttgcgagcaagttt	3	17667598	17677619	0.37
chr19	17815352	17815373	gagctagcttgcgagctagttt	3	17810352	17820373	0.41
chr19	18178405	18178434	GGACATGCTTTTGCAAAAGGGGACATGCTT	11	18173405	18183434	0.35
chr19	19280220	19280248	AAGCAAGTTCTCCCTTACAGAGCATGTTT	10	19275220	19285248	0.36
chr19	19297118	19297137	gaacttgttcagacttgtcc	1	19292118	19302137	0.38
chr19	19454773	19454806	gaacatgttcagaataagtctgtcagacttgtcc	15	19449773	19459806	0.39
chr19	19460094	19460127	gaacatgttcagaataagtctgtcagacttgtcc	15	19455094	19465127	0.43
chr19	19681757	19681776	gggcaagtctgaacatgttc	1	19676757	19686776	0.38
chr19	20998846	20998877	gagcatgtctaatgtggggtgaaagcttgttc	13	20993846	21003877	0.42
chr19	21390790	21390809	GAACATGTCTGGGCTTGTTT	1	21385790	21395809	0.37
chr19	21481010	21481042	aaactagtctatacgagtacagtgaacttgctc	14	21476010	21486042	0.31
chr19	21987667	21987698	agacaagcctgatacattttggaaacaagttc	13	21982667	21992698	0.37
chr19	22767148	22767168	AAGCTTGTCTTAAGCTTGTTC	2	22762148	22772168	0.38
chr19	22931599	22931618	agacaagtctaaacaagttc	1	22926599	22936618	0.34
chr19	22972271	22972292	AAACATGTCTAAAAGCATGCTC	3	22967271	22977292	0.34
chr19	23826744	23826775	AAACATGTTTTATGCTTATAGTAAACATGTTT	13	23821744	23831775	0.39
chr19	24372045	24372064	gaacttgttcagacttgccc	1	24367045	24377064	0.37
chr19	24572543	24572563	agacatgcctgagacatgctt	2	24567543	24577563	0.37
chr19	26155821	26155840	ggacaagtctgaacatgttc	1	26150821	26160840	0.36
chr19	27218699	27218726	GAGCTTGTCTGTAATGGGGAACTTGCTC	9	27213699	27223726	0.38
chr19	27493846	27493871	AAACTTGTTTGTTCCCAAACAAGTTT	7	27488846	27498871	0.32
chr19	27772629	27772658	AAACTAGCCTGGAAGCCTGCGGGCAAGCTT	11	27767629	27777658	0.35
chr19	28104964	28104990	ggacaagtctaaatggaggacttgttc	8	28099964	28109990	0.34
chr19	28353933	28353955	gagcatgtctgcagagcaagttt	4	28348933	28358955	0.34
chr19	28569383	28569410	AAACTAGTTTGGGGAATCAAACATGTTT	9	28564383	28574410	0.37
chr19	29086881	29086908	aaacttgtcttattacccaaacttgcct	9	29081881	29091908	0.36
chr19	29543486	29543520	gagcaagttcagtggtgcatgtgttgaacaagttt	16	29538486	29548520	0.37
chr19	30499391	30499425	aaacttgccctcttcatgatataaggaacatgccc	16	30494391	30504425	0.38
chr19	30627679	30627709	aagctagttttcaggctggtgaagctagttt	12	30622679	30632709	0.35
chr19	31178288	31178307	AAGCAAGTCCGGACAAGTTT	1	31173288	31183307	0.37
chr19	31294986	31295009	aaacttgtttgatcgaacttgtcc	5	31289986	31300009	0.35
chr19	31501821	31501840	ggacaagtctgaacaagttc	1	31496821	31506840	0.34
chr19	33433380	33433407	agacttgcttctacagagagacttgctt	9	33428380	33438407	0.36
chr19	33542834	33542861	agacttgcttctacagagagacttgctt	9	33537834	33547861	0.36
chr19	33757001	33757031	AAGCTAGTTTGGTCTGCTTCTAGGCATGTCT	12	33752001	33762031	0.36
chr19	34544444	34544470	ggacaagtctaaatggaggacttgttc	8	34539444	34549470	0.36
chr19	34797681	34797715	AAGCTTGTTTTTTTAAAGTTTTGTTAAGCTTGTTT	16	34792681	34802715	0.37
chr19	36295176	36295205	AGACTTGTCTGCTGGATCCAGAACATGTTT	11	36290176	36300205	0.35
chr19	37446398	37446426	AAACAAGTCTTAAGTCTAAAAACATGCCC	10	37441398	37451426	0.36
chr19	38168586	38168608	aaacaagtttaataaacatgtct	4	38163586	38173608	0.33
chr19	39158121	39158153	AAACAAGCTTCACGTTTTATTTTAAACTTGTCC	14	39153121	39163153	0.37
chr19	41044531	41044550	ggacatgcctgaacaagttc	1	41039531	41049550	0.36
chr19	42175172	42175196	AGACAAGCTCCTAATGAGCAAGTTC	6	42170172	42180196	0.34
chr19	42209817	42209836	AAACAAGTTTGAACATGCTC	1	42204817	42214836	0.36
chr19	43683498	43683520	aaactagtccttcaggcttgttt	4	43678498	43688520	0.35
chr19	43742628	43742661	AGGCAAGTTTGTTTTGTTTAGTAGAGGCTAGTTC	15	43737628	43747661	0.37
chr19	44403039	44403072	AAACTAGCCTAGAGCACTGTTAAAAAACAAGCTT	15	44398039	44408072	0.39
chr19	45260222	45260241	AAGCAAGCCCGGACAAGTTT	1	45255222	45265241	0.39
chr19	45440212	45440231	ggacaagtctgaacaagttc	1	45435212	45445231	0.34
chr19	45859581	45859601	AAACTTGCTTCAAACTTGTTT	2	45854581	45864601	0.34
chr19	47772745	47772764	AAGCAAGTCCAGACAAGTTT	1	47767745	47777764	0.36
chr19	47828594	47828621	AAACAAGCTTTAATTAGCAAACAAGCTT	9	47823594	47833621	0.36
chr19	47829020	47829047	AAACTAGCTTTTATTAACAAACATGCTT	9	47824020	47834047	0.36
chr19	47829091	47829119	AAACTAGCTTTAAATTAGCAAACAAGCTT	10	47824091	47834119	0.36
chr19	47829346	47829374	AAACTAGCTTTAAATTAGCAAACTAGCTT	10	47824346	47834374	0.36
chr19	47925415	47925447	AAACTAGCCTAGAGCCACATTTAAAACTAGTCT	14	47920415	47930447	0.36
chr19	47925551	47925570	AAACTAGCCTAAACTAGCCT	1	47920551	47930570	0.36
chr19	48310135	48310162	AAGCTTGCCTAAAGCTGAAAACTAGCCT	9	48305135	48315162	0.39
chr19	48310183	48310210	AAGCTTGCCTAAAGCTGAAAACTAGCCT	9	48305183	48315210	0.39
chr19	48310231	48310258	AAGCTTGCCTAAAGCTGAAAACTAGCCT	9	48305231	48315258	0.39
chr19	48310279	48310306	AAGCTTGCCTAAAGCTGAAAACTAGCCT	9	48305279	48315306	0.39
chr19	48310327	48310354	AAGCTTGCCTAAAGCTGAAAACTAGCCT	9	48305327	48315354	0.39
chr19	48310375	48310402	AAGCTTGCCTAAAGCTGAAAACTAGCCT	9	48305375	48315402	0.39
chr19	48310423	48310450	AAGCTTGCCTAAAGCTGAAAACTAGCCT	9	48305423	48315450	0.39
chr19	48358567	48358597	AGGCTAGTTTTTAACAGCTCTAGGCTAGTTT	12	48353567	48363597	0.38
chr19	48358738	48358768	AGGCTAGTTTTTAACAGCTCTAGGCTAGTTT	12	48353738	48363768	0.38
chr19	48358976	48359006	AGGCTAGTTTTTAACAGCTCTAGGCTAGTTT	12	48353976	48364006	0.38
chr19	48359178	48359208	AGGCTAGTTTTTAACAGCTCTAGGCTAGTTT	12	48354178	48364208	0.37
chr19	48359472	48359502	AGGCTAGTTTTTAACAGTTCTAGGCTAGTTT	12	48354472	48364502	0.37
chr19	48359674	48359704	AGGCTAGTTTTTAACAGCTCTAGGCTAGTTT	12	48354674	48364704	0.38
chr19	48360338	48360368	AGGCTAGTTTTTAACAGCTCTAGGCTAGTTT	12	48355338	48365368	0.38
chr19	48360509	48360539	AGGCTAGTTTTTAACAGCTCTAGGCTAGTTT	12	48355509	48365539	0.39
chr19	48360747	48360777	AGGCTAGTTTTTAACAGCTCTAGGCTAGTTT	12	48355747	48365777	0.39
chr19	48360919	48360949	AGGCTAGTTTTTAACAGTTCTAGGCTAGTTT	12	48355919	48365949	0.39
chr19	48361121	48361151	AGGCTAGTTTTTAACAGCTCTAGGCTAGTTT	12	48356121	48366151	0.39
chr19	48624529	48624559	AGACTAGTTTTAAAGAGCTCTAGACAAGTTT	12	48619529	48629559	0.4
chr19	48624651	48624681	AGACTAGTTTTTAAGAGCTCCAGACAAGTTT	12	48619651	48629681	0.4
chr19	48624793	48624822	AGACTAGTTTTTAGAGCTCTAGACAAGTTT	11	48619793	48629822	0.4
chr19	48625055	48625085	AGACTAGTTTTAAAGAGCTCTAGACAAGTTT	12	48620055	48630085	0.39
chr19	48625642	48625671	AGACTAGTTTTTAGAGCTCTAGACAAGTTT	11	48620642	48630671	0.39
chr19	48625904	48625933	AGACTAGTTTTTAGAGCTCTAGACAAGTTT	11	48620904	48630933	0.38
chr19	48626197	48626227	AGACTAGTTTTTAAGAGCTCTAGACAAGTTT	12	48621197	48631227	0.38
chr19	48626575	48626605	AGACTAGTTTTTAACAGCTTTAGGCTAGTTT	12	48621575	48631605	0.38
chr19	49676771	49676795	GAACATGTTCAACAAAAGCATGTTT	6	49671771	49681795	0.37
chr2	332204	332224	gaacatgtccagaacatgtcc	2	327204	337224	0.36
chr2	1398607	1398637	AAACATGTTCGTCCTTTACTAAAACATGTTT	12	1393607	1403637	0.36
chr2	1517892	1517925	AGGCAAGTCTCATTTTCTCCAGAAAAACTTGTCC	15	1512892	1522925	0.39
chr2	1581022	1581042	aaactagttttgaacaagtcc	2	1576022	1586042	0.37
chr2	1840628	1840652	AAACTAGCCTTTAAAAAACTAGCCT	6	1835628	1845652	0.41
chr2	1840762	1840786	AAACTAGCCTTTAAAAAACTAGCCT	6	1835762	1845786	0.41
chr2	2372164	2372196	AAGCTAGTTTTTAACAGCATTCTAGGCTAGTTT	14	2367164	2377196	0.4
chr2	2372309	2372341	AAGCTAGTTTTTAACAGCATTCTGGGCTAGTTT	14	2367309	2377341	0.4
chr2	2374123	2374155	AGGCTAGTTTTAAACTACGCTCAAGGCTAGTTT	14	2369123	2379155	0.4
chr2	3149875	3149894	GAACATGTCTGGGCTTGTCT	1	3144875	3154894	0.35
chr2	3755704	3755731	aaacaagtctttgattcaagacaagttt	9	3750704	3760731	0.4
chr2	3918755	3918782	ggacaagtcttaaatggagaacttgttc	9	3913755	3923782	0.38
chr2	5234465	5234489	aaactagctttaataaaacaagttt	6	5229465	5239489	0.38
chr2	5677925	5677953	AGGCTAGTTTATATACTGTAAGCTAGTTT	10	5672925	5682953	0.38
chr2	5678280	5678308	AGGCTAGTTTATATACTGTAGGCTAGTTT	10	5673280	5683308	0.38
chr2	5698861	5698880	gaacttgttcagacttgtcc	1	5693861	5703880	0.39
chr2	5698976	5699006	aaacatgttccttttcactgtagacatgttt	12	5693976	5704006	0.39
chr2	5700188	5700220	AGGCTAGTTTTTAATGGAGCTCTAGGCTAGTTT	14	5695188	5705220	0.38
chr2	7686142	7686162	aaactagtcctaaactagtcc	2	7681142	7691162	0.37
chr2	7890104	7890127	AAACATGTCTGCTGAAGCATGTTT	5	7885104	7895127	0.32
chr2	8373934	8373953	AGGCATGTCCAAACTAGCTC	1	8368934	8378953	0.37
chr2	9548952	9548972	AAACATGTTCTAGGCAAGTTT	2	9543952	9553972	0.34
chr2	9636694	9636720	gggcatgtttcttgtataaactagcct	8	9631694	9641720	0.4
chr2	10502281	10502300	gaacttgttcagacttgtcc	1	10497281	10507300	0.35
chr2	10849122	10849141	gaacttgttcagacttgccc	1	10844122	10854141	0.36
chr2	11115163	11115195	aggcatgcttcgtgcaaaatctcaggcatgctt	14	11110163	11120195	0.41
chr2	11900678	11900700	AAACATGTTTCTGAGACTTGCCT	4	11895678	11905700	0.37
chr2	11926139	11926173	AAGCAAGCCTTTGAAGATAAAGACCAAGCATGCTT	16	11921139	11931173	0.38
chr2	12238899	12238925	gaacatgctctgaacgcaaacatgctt	8	12233899	12243925	0.39
chr2	12315261	12315281	AGACATGCTCAAAACAAGCTC	2	12310261	12320281	0.36
chr2	12521726	12521760	GAACATGTTTATCTTTTTTATATTCAGGCAAGTTT	16	12516726	12526760	0.46
chr2	13100202	13100223	aagcatgctctaaagcatgctc	3	13095202	13105223	0.43
chr2	13315003	13315036	agacatgttttctttgatgagaaagaacatgtcc	15	13310003	13320036	0.48
chr2	14064520	14064546	agacaagtctaaatggaggacttgttc	8	14059520	14069546	0.39
chr2	14325611	14325630	ggacaagtctaaacaagttc	1	14320611	14330630	0.35
chr2	15485977	15486005	GAACATGTTTAACTTAAAAGAGCATGTTT	10	15480977	15491005	0.37
chr2	15930289	15930314	aaacaagtcttaaggtaggcaagtct	7	15925289	15935314	0.31
chr2	16114608	16114627	aaacaagtctgaacatgttc	1	16109608	16119627	0.34
chr2	16129744	16129764	aaacatgtttagagctagttt	2	16124744	16134764	0.34
chr2	17656822	17656848	ggacaagtctaaatggaggacttgttc	8	17651822	17661848	0.35
chr2	18178757	18178779	GGACTTGCTTAAAGGACTTGTTT	4	18173757	18183779	0.39
chr2	18357770	18357792	aaacttgcttttcagactagCTC	4	18352770	18362792	0.38
chr2	19214054	19214079	gaacaagtcctccattagacttgtcc	7	19209054	19219079	0.33
chr2	19976377	19976396	gaacaagtctgaacatgttc	1	19971377	19981396	0.44
chr2	20914707	20914726	agacaagtctgaacaagttc	1	20909707	20919726	0.37
chr2	21062860	21062881	AAGCATGTCTGAAAACATGTCT	3	21057860	21067881	0.35
chr2	21580889	21580908	AAGCATGTTTAAGCAAGTTT	1	21575889	21585908	0.39
chr2	22263175	22263202	AAACAAGTTTTTAATAATAAACAAGTTT	9	22258175	22268202	0.34
chr2	22292938	22292971	AAACATGCTCTTTCATGTCATTCTAAACTTGTTT	15	22287938	22297971	0.35
chr2	23076473	23076492	gaacaagtctaaacatgttc	1	23071473	23081492	0.34
chr2	23174196	23174218	gagcaagtctttcgagcaagtct	4	23169196	23179218	0.35
chr2	23552898	23552932	GAACTTGCCTTTTTTATAATGCTCTGAGCAAGTTT	16	23547898	23557932	0.37
chr2	23687172	23687201	GAACTAGCTCCTTTGTATAAAAGCATGCTT	11	23682172	23692201	0.37
chr2	24415317	24415336	gggcaagtctgaacatgttc	1	24410317	24420336	0.36
chr2	25534932	25534962	AGACATGCTTTTCTTTATCAAGAACTAGCCT	12	25529932	25539962	0.38
chr2	26058756	26058783	agacaagttcagcttattaggcaagtcc	9	26053756	26063783	0.34
chr2	26611729	26611756	AAGCAAGCCCACTAACAGAAGCAAGTCC	9	26606729	26616756	0.35
chr2	28417059	28417090	AAGCATGTTTAAAGCACATTGAAGGCTTGTTC	13	28412059	28422090	0.34
chr2	29056511	29056530	ggacaagtctgaacaagttc	1	29051511	29061530	0.35
chr2	29215034	29215053	ggacaagtctgaacaagttc	1	29210034	29220053	0.36
chr2	29273344	29273374	aggcaagtttcaggtctgtatagGCAAGTTT	12	29268344	29278374	0.34
chr2	29273386	29273416	AGGCAAGTTTCAGGTCTGTATAGGCAAGTTT	12	29268386	29278416	0.34
chr2	29688318	29688343	AAACAAGTCCTATCTCGAACTTGTTT	7	29683318	29693343	0.33
chr2	29983793	29983812	gggcaagtctgaacatgttc	1	29978793	29988812	0.46
chr2	30675984	30676003	AAACTTGTCTGAACTTGTTT	1	30670984	30681003	0.35
chr2	30965491	30965519	GAGCTTGTTCTTCTACTGGAAACTAGTTT	10	30960491	30970519	0.36
chr2	32250183	32250214	AAACATGTTTTACCTATTTTTAAGGCTTGTCT	13	32245183	32255214	0.37
chr2	33565437	33565458	ggacaagcttaaagacaagctt	3	33560437	33570458	0.3
chr2	34226002	34226021	gaacttgttcagacttgtcc	1	34221002	34231021	0.33
chr2	34365861	34365883	aggcatgtttgtgaggcttgcct	4	34360861	34370883	0.39
chr2	35345283	35345302	AAGCATGTCTGGACATGTTT	1	35340283	35350302	0.35
chr2	38156871	38156898	AAGCATGCTTTAGCAAATAAACATGCTT	9	38151871	38161898	0.37
chr2	38179721	38179750	AAGCATGTTTTGCGATTTAAAAACAAGCTT	11	38174721	38184750	0.39
chr2	38970950	38970978	AGACTAGTTTAGACAGTTTAGACTAGCTC	10	38965950	38975978	0.34
chr2	40671108	40671141	aaacatgcttatttaatattgtgtaaacatgttt	15	40666108	40676141	0.36
chr2	40750112	40750145	aaacatgcttatttaatattgtgtaaacatgttt	15	40745112	40755145	0.36
chr2	42153710	42153729	gggcaagtctgaacaagttt	1	42148710	42158729	0.36
chr2	43389143	43389162	aaacaagcttagacttgccc	1	43384143	43394162	0.35
chr2	43979206	43979232	GGGCATGTTTATATACTGAACATGTCC	8	43974206	43984232	0.38
chr2	44080745	44080764	gaacttgttcagacatgtcc	1	44075745	44085764	0.37
chr2	44282756	44282786	AAGCTTGTCTGTTTTATAAATAGGCTTGTTT	12	44277756	44287786	0.35
chr2	44967200	44967226	gaacaagtcctcgatttagacttgtcc	8	44962200	44972226	0.33
chr2	45315342	45315363	AAACATGCCCTTAAGCATGCTT	3	45310342	45320363	0.36
chr2	45783329	45783358	AAACAAGTTTTGGTCTACAAAAGCTTGTTC	11	45778329	45788358	0.36
chr2	45881883	45881914	AAACTAGCCTAATTGTCAATGTAAACTAGTCC	13	45876883	45886914	0.36
chr2	45882004	45882035	AAACTAGCCCAATGGCTGAATAAAACTAGCCC	13	45877004	45887035	0.35
chr2	45882207	45882237	AAACTAGTCCAATGACTAATCAAACTAGCCC	12	45877207	45887237	0.35
chr2	45882250	45882281	AAACTAGCCTAATGTCCAGTCAAAACTAGCCT	13	45877250	45887281	0.35
chr2	45882294	45882325	AAACTAGCCCAATGGCCTGTCAAAACTAGTCC	13	45877294	45887325	0.35
chr2	45882359	45882390	AAACTAGCCCAATGGCCAGACGAAACTAGCCC	13	45877359	45887390	0.35
chr2	45882451	45882471	AAACTAGTCCAAAACAAGTCC	2	45877451	45887471	0.35
chr2	45882505	45882536	AAACTAGCCCAGTGGCCAATCAAAACAAGCTC	13	45877505	45887536	0.35
chr2	46466661	46466685	AAACAAGTCCATATAGAGCATGCTT	6	46461661	46471685	0.36
chr2	48522965	48522984	ggacaagtctgaacaagttc	1	48517965	48527984	0.36
chr2	48860463	48860482	gaacttgttcagacttgtct	1	48855463	48865482	0.36
chr2	49348644	49348663	ggacaagtctgaacaagttc	1	49343644	49353663	0.37
chr2	50144993	50145019	ggacaagtctaaatggaggacttgttc	8	50139993	50150019	0.35
chr2	50393462	50393481	ggacaagtctgaacaagttc	1	50388462	50398481	0.35
chr2	51270612	51270643	AGACTTGTCTAAACAGTTTATTAAACTAGCCC	13	51265612	51275643	0.38
chr2	51421912	51421931	ggacaagtctaagcttgttt	1	51416912	51426931	0.36
chr2	51725949	51725970	AAGCAAGTTTAAAGGCATGTCT	3	51720949	51730970	0.4
chr2	52180749	52180768	AGACATGTCTAAACTTGTCT	1	52175749	52185768	0.38
chr2	52467128	52467161	aaactagctttgactcaaataattaagcttgttt	15	52462128	52472161	0.33
chr2	53172784	53172803	gaacttgttcagacttgtcc	1	53167784	53177803	0.39
chr2	53174115	53174134	gaacttgttcagactagtcc	1	53169115	53179134	0.41
chr2	53828045	53828076	AAACTTGTTTTCTTATATTGCTAAACAAGTCT	13	53823045	53833076	0.37
chr2	54348407	54348438	agacaagcctgatgcattttggaaacaagttc	13	54343407	54353438	0.37
chr2	54960764	54960783	GAGCAAGTCTGGACAAGTTT	1	54955764	54965783	0.35
chr2	55767374	55767398	GAGCATGTTTGATGAAGGCTTGTCT	6	55762374	55772398	0.4
chr2	56716967	56716986	gaacttgttcagacttgtcc	1	56711967	56721986	0.38
chr2	56779582	56779601	gaacaagtctgaacatgttc	1	56774582	56784601	0.39
chr2	57103916	57103936	AAACTAGCCTAGAGCTAGTCT	2	57098916	57108936	0.4
chr2	57232362	57232381	gaacttgttcagacttgtcc	1	57227362	57237381	0.37
chr2	57298372	57298391	gaacaagtctgaacatgttt	1	57293372	57303391	0.4
chr2	57341507	57341526	gaacaagtctgaacatgttc	1	57336507	57346526	0.39
chr2	57753485	57753516	agacaagtcttcaagtcttcaaagacaagtcc	13	57748485	57758516	0.42
chr2	58848899	58848925	ggacaagtctaaatggaggacttgttc	8	58843899	58853925	0.39
chr2	58987434	58987461	AAGCAAGTTTTGatagtcagacatgctc	9	58982434	58992461	0.37
chr2	59094608	59094627	gggcaagtctaaacatgttc	1	59089608	59099627	0.4
chr2	59570648	59570676	gaacaagtccttcagttttagacttgtcc	10	59565648	59575676	0.32
chr2	59733248	59733273	AAACTAGTTCTTAAACAAACTTGTTC	7	59728248	59738273	0.4
chr20	403559	403591	AAACTAGTCTAGCATGCTGTTAAAAACTAGCCT	14	398559	408591	0.41
chr20	403696	403715	AAACTAGCCTAAACTAGCCT	1	398696	408715	0.41
chr20	404192	404211	AAACTAGCCTAAACTAGCCT	1	399192	409211	0.41
chr20	404264	404283	AAACTAGCCTAAACTTGCCT	1	399264	409283	0.42
chr20	763498	763529	agacaagcctgatgccttttggaaacaagttc	13	758498	768529	0.37
chr20	1527438	1527457	gaacttgttcagacttgttc	1	1522438	1532457	0.38
chr20	1592330	1592355	aagcatgctcctacaaaagcaagctc	7	1587330	1597355	0.44
chr20	1663032	1663062	GGGCTAGTTTGATTGGACATTGGACTTGTTT	12	1658032	1668062	0.4
chr20	1663181	1663211	AGGCTAGTTTGATTGGCCATCAGGCTAGTCT	12	1658181	1668211	0.4
chr20	1663468	1663488	AGACTTGTTTTGGGCTAGTTT	2	1658468	1668488	0.4
chr20	1663565	1663585	GGACTTGTTTTGAGCTAGTTT	2	1658565	1668585	0.4
chr20	1663778	1663798	GGACTAGTTTTGGGCTAGTTT	2	1658778	1668798	0.4
chr20	1663895	1663925	GGGCTAGCTTGATTAGTCATTGGACTAGTTT	12	1658895	1668925	0.41
chr20	1664801	1664821	GGACTTGTTTTGGGCTAGTTT	2	1659801	1669821	0.41
chr20	1664918	1664938	GGACTTGTTTTGGGCTAGTTT	2	1659918	1669938	0.41
chr20	1665168	1665188	GGACTTGTTTTGGGCTAGTTT	2	1660168	1670188	0.41
chr20	1665652	1665682	GGGCTAGTTTAAATGGCGATTGGACTAGTTT	12	1660652	1670682	0.41
chr20	2227517	2227550	AAACTAGCCTAGAGCTCTATAAAAAAACTAGCCT	15	2222517	2232550	0.39
chr20	2496828	2496860	AGACTAGTTTTTAACAGCGTCCTAGGCTAGTTT	14	2491828	2501860	0.41
chr20	2649046	2649077	AGGCTAGCTTTAGCAGCAGACAAAGCTAGTTT	13	2644046	2654077	0.39
chr20	2726394	2726413	gaacaagtctgaacatgttc	1	2721394	2731413	0.42
chr20	3019092	3019123	agacaagcctgatacattttggaaacaagttc	13	3014092	3024123	0.39
chr20	3527478	3527499	AAGCATGTTTACAAGCAAGTCT	3	3522478	3532499	0.35
chr20	3909100	3909119	gaacatgttcagacttgccc	1	3904100	3914119	0.4
chr20	4398237	4398265	ggacaagtctaaaaatggaggacttgttc	10	4393237	4403265	0.34
chr20	4606489	4606508	gaacttgttcagacttgtcc	1	4601489	4611508	0.4
chr20	4770405	4770437	AAGCATGCTCCTTTATTCTACAAGAACATGTTC	14	4765405	4775437	0.35
chr20	4872797	4872824	GGGCTTGTTTTTCTATGTAAACATGCTT	9	4867797	4877824	0.39
chr20	5681551	5681570	aAACTAGTTTGGACTAGTTT	1	5676551	5686570	0.4
chr20	7600374	7600399	gagcatgtttaaaacagagcatgttt	7	7595374	7605399	0.38
chr20	7841460	7841479	gaacatgtttagacttgtcc	1	7836460	7846479	0.33
chr20	8767633	8767660	AAACATGCTTTTTTTATCAAACAAGTCT	9	8762633	8772660	0.35
chr20	8875991	8876021	GGACATGTCCCTTTTTAAAATGGACATGCCC	12	8870991	8881021	0.38
chr20	10567825	10567844	ggacaagtctgaactagttc	1	10562825	10572844	0.31
chr20	11599456	11599480	agacatgcttgctgtaaactagcct	6	11594456	11604480	0.34
chr20	11660840	11660859	gaacttgttcagacttgtcc	1	11655840	11665859	0.35
chr20	11662089	11662108	ggacaagtctgaacaagttc	1	11657089	11667108	0.34
chr20	11705299	11705318	aaacaagcttagacttgccc	1	11700299	11710318	0.4
chr20	11838411	11838439	gaacaTGCTCGAGTGAGCTGGGCATGCTC	10	11833411	11843439	0.42
chr20	11895786	11895808	AAACTAGTTTTCAAAACTAGTTT	4	11890786	11900808	0.34
chr20	11915956	11915976	AAGCATGTTTAAAACTTGCCC	2	11910956	11920976	0.34
chr20	12501241	12501272	gagcaagttttcaagtttgcatgaacaagtct	13	12496241	12506272	0.36
chr20	13326382	13326401	gaacttgttcagacttgtcc	1	13321382	13331401	0.36
chr20	13882019	13882038	gaacatgcttagacttgccc	1	13877019	13887038	0.35
chr20	14179523	14179553	agacatgccctgcatgggggagagcttgctc	12	14174523	14184553	0.38
chr20	14845595	14845614	gggcaagtctgaacaagttc	1	14840595	14850614	0.35
chr20	15876695	15876714	ggacatgtctggacatgttc	1	15871695	15881714	0.36
chr20	16687247	16687266	aaacttgtttagacttgtcc	1	16682247	16692266	0.37
chr20	17404855	17404884	AAGCTTGTTCCCTATTTTGAAAACAAGTCC	11	17399855	17409884	0.38
chr20	17574780	17574814	aaacatgttttaatacatatttatcggacatgctt	16	17569780	17579814	0.35
chr20	18426268	18426287	gaacaagtctgaacatgttc	1	18421268	18431287	0.36
chr20	18504175	18504199	GAACAAGTCTTATATGAACATGTTT	6	18499175	18509199	0.34
chr20	18534519	18534541	AAACAAGCCCTCAAAACATGTCT	4	18529519	18539541	0.34
chr20	18792606	18792625	AAActtgttcaaacttgttt	1	18787606	18797625	0.35
chr20	19029570	19029596	AGACTTGCCTGCTGACAAGACTTGCCT	8	19024570	19034596	0.36
chr20	19164393	19164418	ggactagtctagttttgggctagttt	7	19159393	19169418	0.36
chr20	19402995	19403029	ggacatgtttatatgcatactacaaagacatgttc	16	19397995	19408029	0.35
chr20	21124916	21124942	ggacaagtctaaatggaggacttgttc	8	21119916	21129942	0.37
chr20	21798238	21798270	GAGCAAGTCTGTAGAAGATCCTCAAGCATGCCT	14	21793238	21803270	0.37
chr20	22006855	22006888	AGGCATGCTTGGAGAGGGTAGTCTGAACTTGCCT	15	22001855	22011888	0.37
chr20	22699415	22699434	GGACATGTCCAGACATGCTT	1	22694415	22704434	0.36
chr20	23253604	23253623	gaacaagtctgaacatgttc	1	23248604	23258623	0.37
chr20	23613581	23613602	AAACATGTCTGAAAACATGCtt	3	23608581	23618602	0.36
chr20	23614003	23614024	AAACATGTCTGAAAACATGCTT	3	23609003	23619024	0.36
chr20	23881653	23881672	gaacaagtctgaacaagttc	1	23876653	23886672	0.37
chr20	23948423	23948449	ggacatgtctctttctaggactagtct	8	23943423	23953449	0.36
chr20	25017829	25017856	AAACATGCCTGATGATTTGAACAAGTCT	9	25012829	25022856	0.35
chr20	26282346	26282369	aggcatgttttctgaagcatgttt	5	26277346	26287369	0.37
chr20	26802315	26802336	AAACATGTTCAAAAACATGTCT	3	26797315	26807336	0.34
chr20	27255491	27255510	AAACTTGTCCGGACATGCCT	1	27250491	27260510	0.34
chr20	27317369	27317388	aaacaagtttagacttgtcc	1	27312369	27322388	0.36
chr20	27431721	27431754	aagcaagtttattaagttataattaagcaagttt	15	27426721	27436754	0.33
chr20	28329277	28329296	AGGCATGTTTGAACATGTTT	1	28324277	28334296	0.34
chr20	29148249	29148275	ggacaagtctaaatggaggacttgttc	8	29143249	29153275	0.33
chr20	29641426	29641446	GAACTAGTCCAAGACAAGCTT	2	29636426	29646446	0.37
chr20	30510025	30510051	ggacaagtctaaatggaggacttgttt	8	30505025	30515051	0.36
chr20	31604799	31604827	AGACAAGCTTGACAATAACAAACAAGTCT	10	31599799	31609827	0.36
chr20	31693430	31693449	AAACATGCTCAAACAAGTCT	1	31688430	31698449	0.34
chr20	32217142	32217161	AGGCATGTTTAGACATGTTT	1	32212142	32222161	0.34
chr20	32965641	32965660	gaacttgttcagacttgtcc	1	32960641	32970660	0.35
chr20	33177021	33177052	AAGCAAGTTTGCTTCTTTCATCAGACTTGCTT	13	33172021	33182052	0.33
chr20	33415495	33415514	ggacaagcctaagcttgttt	1	33410495	33420514	0.35
chr20	33516537	33516556	ggacaagtctgaacatgttc	1	33511537	33521556	0.35
chr20	33680416	33680435	gaacatgttcagacttgttc	1	33675416	33685435	0.34
chr20	33854071	33854101	AGACATGTTCATTTGTAGCAAGGACATGTCT	12	33849071	33859101	0.34
chr20	33985221	33985241	AAACAAGTTTAAAGCAAGTTT	2	33980221	33990241	0.34
chr20	34726845	34726864	AAGCAAGTTTAAACTTGTTT	1	34721845	34731864	0.38
chr20	35965043	35965075	AAACAAGTTTATAAGCATCTTATAAACAAGTTT	14	35960043	35970075	0.34
chr20	36603703	36603735	aaacaagctttttgcgttgagaggggcatgttt	14	36598703	36608735	0.36
chr20	36796160	36796179	aaacttgcctaaacttgcct	1	36791160	36801179	0.36
chr20	36915366	36915385	ggacaagtttaaacaagttc	1	36910366	36920385	0.35
chr20	37054136	37054155	GGACTTGTCTGGACATGTTC	1	37049136	37059155	0.35
chr20	38063498	38063517	gggcaagtctaagcttgttt	1	38058498	38068517	0.38
chr20	38164957	38164982	AAACTAGTTTCTCCTCGAACATGTTC	7	38159957	38169982	0.34
chr20	38564475	38564500	aggcatgctttaagGcaggcatgtcc	7	38559475	38569500	0.33
chr20	38701856	38701875	aaacaagcttagacttgccc	1	38696856	38706875	0.31
chr20	38720276	38720296	aaacaagtctgaagcaagtct	2	38715276	38725296	0.38
chr20	39370471	39370491	aaaCAAGTCTAAAACATGTTT	2	39365471	39375491	0.34
chr20	39786332	39786360	aagcttgtttgacagctgtgaacttgttt	10	39781332	39791360	0.36
chr20	39834641	39834669	AAGCTTGCTTCTGTGTGCAAAACATGTTT	10	39829641	39839669	0.34
chr20	40020407	40020427	GAGCTTGTTTTGGGCTTGTTT	2	40015407	40025427	0.39
chr20	40644819	40644838	gaacttgttcagacttgtcc	1	40639819	40649838	0.37
chr20	41115727	41115753	gaacaagtcctccatttagacttgtcc	8	41110727	41120753	0.36
chr20	41352955	41352980	AAACAAGCTTAAAAAAAAACAAGCTT	7	41347955	41357980	0.37
chr20	42206026	42206050	GAACAAGCCCTTATTGAACAAGCCT	6	42201026	42211050	0.39
chr20	43146230	43146250	AAGCATGTTTCAAACTTGTTT	2	43141230	43151250	0.34
chr20	44027314	44027333	GAACAAGCTTAAACTAGCTC	1	44022314	44032333	0.38
chr20	44044572	44044598	ggacaagtctaaatggaggacttgttc	8	44039572	44049598	0.34
chr20	45788740	45788766	gaactagtttcttttgaggactagttt	8	45783740	45793766	0.4
chr20	48362365	48362392	GAGCAAGTTTGAAGAGAAAGACTTGTTT	9	48357365	48367392	0.33
chr20	48782833	48782862	gagcatgtctctatgtgtgtgagcttgttt	11	48777833	48787862	0.33
chr20	48783451	48783474	gagcatgtctgtgtgagcttgttt	5	48778451	48788474	0.34
chr20	49986467	49986486	AAGCAAGTCTGGACAAGTTT	1	49981467	49991486	0.38
chr20	50451660	50451691	gaacatgctttctaacttgtttgagcatgttt	13	50446660	50456691	0.34
chr20	50500718	50500747	AAACTAGCCTTGCATGTTTAAAACAAGCTT	11	50495718	50505747	0.36
chr20	51017240	51017268	ggacaagtctaaaactgaaggacttgttc	10	51012240	51022268	0.38
chr20	51986348	51986377	AAGCTAGTTTTTTCATGTTGAAACTAGCCT	11	51981348	51991377	0.37
chr20	52324358	52324382	gagcaagcttaaagcaagctagctt	6	52319358	52329382	0.36
chr20	52902025	52902059	AAACAAGCTTTTTATTAGCTCCCCAAAACTTGCTC	16	52897025	52907059	0.4
chr20	54106659	54106684	aagcatgcccctacaagagcaagctc	7	54101659	54111684	0.35
chr20	54146291	54146317	ggacaagtctaaatggaggacttgttc	8	54141291	54151317	0.34
chr20	54484207	54484227	AGGCTAGTCTAGAGCTAGTTT	2	54479207	54489227	0.37
chr20	54484348	54484368	AGGCTAGTCTAGAGCTAGTTT	2	54479348	54489368	0.38
chr20	54515224	54515244	AAACTAGCTCTAGACTAGCCT	2	54510224	54520244	0.38
chr20	54515487	54515517	AAACTAGCCTAGAGTAGAAAAAAACTAGCCT	12	54510487	54520517	0.39
chr20	54515647	54515676	AAACTAGCCTAGAGTGCCAAAAACTAGCCC	11	54510647	54520676	0.39
chr20	54515836	54515865	AAACTAGCCTAAAGTACCAAAGACTAGCCT	11	54510836	54520865	0.39
chr20	54515886	54515916	AAACTAGTCTAAAGTGCCAATAAACTAGCCT	12	54510886	54520916	0.39
chr20	54516386	54516415	AAACTAGCCTAGAGCACCAAAAACTAGCCC	11	54511386	54521415	0.38
chr20	54636413	54636439	ggacaagtctaaatggaggacttgttc	8	54631413	54641439	0.39
chr20	55335364	55335383	ggacaagtctgaacatgttc	1	55330364	55340383	0.39
chr20	55344107	55344126	gaacatgttcagacttgctc	1	55339107	55349126	0.37
chr20	55366094	55366113	gggcaagtctgaacatgttc	1	55361094	55371113	0.37
chr20	55660813	55660832	ggacaagtctgaacatgttc	1	55655813	55665832	0.39
chr20	55670287	55670306	gaacatgttcagacttgccc	1	55665287	55675306	0.37
chr20	55693644	55693663	gggcaagtctgaacatgttc	1	55688644	55698663	0.37
chr20	55874442	55874461	gaacatgttcagacttgtcc	1	55869442	55879461	0.37
chr20	55896591	55896610	gggcaagtctgaacatgttc	1	55891591	55901610	0.37
chr20	55905268	55905287	gaacatgttcagacttgtcc	1	55900268	55910287	0.4
chr21	1449081	1449107	gaacaagtcctccatttagacttgtcc	8	1444081	1454107	0.41
chr21	1985320	1985349	GAGCATGTTCGTAATGAGCTGGACAAGTTT	11	1980320	1990349	0.35
chr21	2824596	2824623	AAACTTGTTTCCTTAAAGAGACAAGttc	9	2819596	2829623	0.35
chr21	3952966	3952997	AAACAAGTTTTCAATAAACAATAAACAAGTTT	13	3947966	3957997	0.3
chr21	3953125	3953156	aaacaagttttaaataaacaataaacaagttt	13	3948125	3958156	0.3
chr21	3953284	3953315	AAACAAGTTTTAAATAAACAATAAACAAGTTT	13	3948284	3958315	0.3
chr21	4204353	4204372	aaacaagtttaggctagttt	1	4199353	4209372	0.38
chr21	4891304	4891323	gaacaagtctgaacatgttc	1	4886304	4896323	0.34
chr21	5292817	5292836	gaacaagtctgaacatgttc	1	5287817	5297836	0.39
chr21	5780428	5780447	GAACATGCCCGGGCTTGTCT	1	5775428	5785447	0.33
chr21	6778812	6778842	AAACTAGCTCAGAAAGAGGTTAAGCAAGCCC	12	6773812	6783842	0.37
chr21	6920711	6920739	gaacaagtcctccagttttagacttgtcc	10	6915711	6925739	0.31
chr21	6966304	6966324	AGACAAGCTCAAAACTTGTTT	2	6961304	6971324	0.37
chr21	7329382	7329401	gggcaagtctaagcttgttt	1	7324382	7334401	0.37
chr21	7960784	7960816	aaacaagtttatttttttctccaaaactagcct	14	7955784	7965816	0.37
chr21	8016568	8016587	AGGCATGTCCGGACAAGTTT	1	8011568	8021587	0.3
chr21	8191947	8191981	AAACTTGTTCCATTTTAGTAAGTCTAAACTAGTCT	16	8186947	8196981	0.37
chr21	8926045	8926078	GGACTTGTTCAAAACTACATTTTAAAACTTGTTC	15	8921045	8931078	0.35
chr21	8939961	8939986	gggcaagtctgtatcaagactagccc	7	8934961	8944986	0.38
chr21	8947497	8947522	GGGCAAGTCTGTATCAAGACTAGCCC	7	8942497	8952522	0.35
chr21	10806124	10806144	AAACTAGCCCCAAACTAGCCC	2	10801124	10811144	0.33
chr21	11436658	11436679	AAACAAGTTTTGGGGCTTGTTC	3	11431658	11441679	0.34
chr21	14136566	14136597	AAACATGCTTGTGCACATAAACAAGCATGTTT	13	14131566	14141597	0.34
chr21	14477985	14478007	aaacttgctttgcagacatgctc	4	14472985	14483007	0.32
chr21	14759704	14759723	ggacaagtctaaacttgttt	1	14754704	14764723	0.32
chr21	14899499	14899518	ggacaagtctaaacttgttt	1	14894499	14904518	0.32
chr21	15473575	15473597	gaacatgcttagtgagcatgctt	4	15468575	15478597	0.35
chr21	16004745	16004768	ggacatgttcatatgaacaagtct	5	15999745	16009768	0.35
chr21	16064370	16064400	GGACATGCTTTTTCATTTAAAGGGCTAGTTC	12	16059370	16069400	0.34
chr21	17583042	17583062	gggcaagtttaaaacatgtct	2	17578042	17588062	0.37
chr21	19256115	19256139	GAGCATGTTCTCGGAGGACATGTTT	6	19251115	19261139	0.37
chr21	19446069	19446089	AAACAAGTTTGAAACAAGTTT	2	19441069	19451089	0.37
chr21	19964322	19964343	ggacatgctcaggaacaagcct	3	19959322	19969343	0.35
chr21	20234123	20234142	ggacaagtctgaacaagttc	1	20229123	20239142	0.36
chr21	20270453	20270472	AGGCATGTCCGGACAAGTTT	1	20265453	20275472	0.34
chr21	20292953	20292972	ggacaagtctgaacaagttc	1	20287953	20297972	0.36
chr21	20392272	20392297	aagcatgcccctacaagagcaagctc	7	20387272	20397297	0.4
chr21	20748589	20748614	AAACAAGTCTGTGATGAAACAAGTCT	7	20743589	20753614	0.34
chr21	21700470	21700492	AAACATGCCTCTGAAACATGTCT	4	21695470	21705492	0.35
chr21	23494620	23494654	AAACATGTCTTTTTTTTCTTCCCACAAGCATGCCC	16	23489620	23499654	0.38
chr21	25835915	25835945	GAGCATGCCTGTGTGAGAATTAAGCATGTTC	12	25830915	25840945	0.36
chr21	25892008	25892030	aaactagtctgagaaactagtct	4	25887008	25897030	0.4
chr21	26680811	26680830	ggacaTGTTTAAGCTAGTCC	1	26675811	26685830	0.4
chr21	27005466	27005493	AGGCTAGTCCTTTAAAGAGAACTAGTTC	9	27000466	27010493	0.41
chr21	27095046	27095071	AGACATGTCTGAAGTAAAGCTTGTTT	7	27090046	27100071	0.33
chr21	29059245	29059268	AAACATGTTTAGTAGAGCATGTTT	5	29054245	29064268	0.34
chr21	30860850	30860869	gaacttgtttagacttgttc	1	30855850	30865869	0.36
chr21	31142667	31142693	gaacaagtcctccatttaaacttgtcc	8	31137667	31147693	0.37
chr21	31394079	31394110	gggcatgctcggtctgtgctcaaaacaagtcc	13	31389079	31399110	0.47
chr21	31986535	31986554	gaacatgttcagacttgttc	1	31981535	31991554	0.34
chr21	32032503	32032522	gaacatgttcagacttgttc	1	32027503	32037522	0.34
chr21	32292431	32292450	gaacaagtctgaacatgttc	1	32287431	32297450	0.34
chr21	32307871	32307895	AAACATGCTCAAGACGAACATGTTT	6	32302871	32312895	0.39
chr21	33805560	33805582	aaacttgtctaatagacaagtct	4	33800560	33810582	0.35
chr21	34589584	34589616	aaACATGTTCATGTTCATAGTTAAAACATGTTC	14	34584584	34594616	0.35
chr21	34977477	34977504	gagcaagtctgagtctgagagcaagtct	9	34972477	34982504	0.36
chr21	35881770	35881789	gggcatgtccaggcatgtcc	1	35876770	35886789	0.41
chr21	35911613	35911643	aaacatgctcaacaatgctagaaacatgctc	12	35906613	35916643	0.38
chr21	36465358	36465389	AAACAAGTTTCTTTTGATCAGTGAGCATGTTT	13	36460358	36470389	0.41
chr21	36696147	36696175	AAACATGTTTACTCTGCAAAAACAAGCTC	10	36691147	36701175	0.38
chr21	38230345	38230365	AAACAAGtccagaacatgctt	2	38225345	38235365	0.41
chr21	38261369	38261395	AAACAAGTTTACATTGTGAACTTGTTT	8	38256369	38266395	0.36
chr21	39695507	39695526	gaactagttcagacttgtcc	1	39690507	39700526	0.37
chr21	41582958	41582985	GAACTTGTTTGGAAAGTGGAGCATGTCT	9	41577958	41587985	0.34
chr21	42159617	42159636	ggacaTGCTTGGGCTAGCCT	1	42154617	42164636	0.39
chr21	42601263	42601290	gaacaagctcaaTAGATAAAGCTTGTCT	9	42596263	42606290	0.34
chr21	42849165	42849196	agactagtttgattggccatttgggctagttt	13	42844165	42854196	0.39
chr21	42849209	42849240	gggctagtttgatttgccatttgggctagttt	13	42844209	42854240	0.39
chr21	42849253	42849284	gggctagtttgatttgccatttgggctagttt	13	42844253	42854284	0.39
chr21	42851838	42851870	GGGCTAGTTTGCTTGGCCATTTGGGGCTAGTTT	14	42846838	42856870	0.38
chr21	42853427	42853458	GGGCTAGTTTGATTTCCCATTTGGGCTAGTTT	13	42848427	42858458	0.38
chr21	42853623	42853654	GGGCTAGTTTAATTAGCCATTTGGGCTAGTtt	13	42848623	42858654	0.38
chr21	42853678	42853709	ggactagtttaaatagccatttgggctagttt	13	42848678	42858709	0.38
chr21	42853722	42853753	ggactagtttaattagcaatttgggctagttt	13	42848722	42858753	0.38
chr21	42853922	42853953	GGGCTAGTTTAATTGGCAATTTAAGCTAGTTT	13	42848922	42858953	0.38
chr21	42854042	42854062	GGGCAAGTTTGAGGCAAGTTT	2	42849042	42859062	0.38
chr21	42854285	42854305	GGGCTAGTTTGAGGCTAGCTT	2	42849285	42859305	0.38
chr21	42856435	42856455	GGGCTAGTTTTGGGCTAGTTT	2	42851435	42861455	0.39
chr21	42856479	42856510	GGGCTAGTTTGATTGCCCATTTGGGCTAGTTT	13	42851479	42861510	0.39
chr21	42856675	42856706	GGGCTAGTTTGATTGCCTATTTGGGCTAGTTT	13	42851675	42861706	0.4
chr21	42856839	42856859	GGGCTAGTTTTGGGCTAGTTT	2	42851839	42861859	0.4
chr21	42856971	42856991	GGGCTAGTTTTGGGCTAGTTT	2	42851971	42861991	0.4
chr21	42857004	42857024	AGGCTAGTTTTGGGCTAGTTT	2	42852004	42862024	0.4
chr21	42857125	42857156	GGGCTAGTTTAATTGTTAATTTGGGCTAGTTT	13	42852125	42862156	0.4
chr21	42857255	42857286	GAGCTAGTTTGAGTGTCCATTTGGGCTTGTTT	13	42852255	42862286	0.4
chr21	42860554	42860584	AGACTAGTTTGATTGGCCATTAGGCTTGTTT	12	42855554	42865584	0.4
chr21	42860629	42860660	AGGCTAGTTTGATTGGCCATTTAAGCTAGTTT	13	42855629	42865660	0.4
chr21	42860684	42860707	GAGCTAGTTTGATTGGACAAGTTT	5	42855684	42865707	0.4
chr21	42860809	42860829	GGGCTAGTTTTGGGCTAGTTT	2	42855809	42865829	0.4
chr21	42860841	42860872	AGGCTTGTTTGATTGGCCATTTGGGCTAGTTT	13	42855841	42865872	0.4
chr21	42860895	42860926	AGGCTAGTTTGATTGGCCATTTAAGCTAGTTT	13	42855895	42865926	0.4
chr21	42860950	42860973	GAGCTAGTTTGATTGGACAAGTTT	5	42855950	42865973	0.4
chr21	42861075	42861095	GGGCTAGTTTTGGGCTAGTTT	2	42856075	42866095	0.4
chr21	42861107	42861138	AGGCTTGTTTGATTGGCCATTTGGGCTAGTTT	13	42856107	42866138	0.4
chr21	42861183	42861203	AAACTAGTTTTGAACTAGTCT	2	42856183	42866203	0.4
chr21	42861217	42861248	GGGCTAGTTTGGTGGGGCATGTGGACTAGTTT	13	42856217	42866248	0.4
chr21	42861355	42861386	AGGCTTGTTTGATTAGCCACTTGGGCTAGTTT	13	42856355	42866386	0.4
chr21	42861476	42861510	GAGCTAGTTTTAAGCTAGTATAATTGGGCTAGTTT	16	42856476	42866510	0.4
chr21	42994595	42994626	AGACTAGTTTGATTGGCCATTTGGGCTAGTTT	13	42989595	42999626	0.39
chr21	42997129	42997161	GGGCTAGTTTGATTGGCCATTTGGGGCTAGTTT	14	42992129	43002161	0.37
chr21	42998720	42998751	GGGCTAGTTTGATTTCCCATTTGGGCTAGTTT	13	42993720	43003751	0.37
chr21	42998917	42998937	GGGCTAGTtttgggctagttt	2	42993917	43003937	0.37
chr21	42998973	42999004	gggctagtttaattagccatttgggctagttt	13	42993973	43004004	0.38
chr21	42999006	42999037	gggctagtttgattggccatttggactagttt	13	42994006	43004037	0.38
chr21	42999229	42999260	GGGCTAGTTTAATTGGCAACTTAAGCTAGTTT	13	42994229	43004260	0.38
chr21	42999262	42999293	GGGCTAGTTTGACTGGACATTTGGGCTAGTTT	13	42994262	43004293	0.38
chr21	42999349	42999380	GGGCTAGTTTTATTAGACATTTGGGCTAGTTT	13	42994349	43004380	0.38
chr21	42999488	42999519	GGGCTAGTTTGACTGGACATTTGGGCTAGTTT	13	42994488	43004519	0.38
chr21	42999554	42999574	GGGCTAGTTTGAGGCTAGTTT	2	42994554	43004574	0.38
chr21	43001751	43001771	GGGCTAGTTTTGGGCTAGTTT	2	42996751	43006771	0.39
chr21	43001805	43001835	AGGCTAGTTTGACTGCCttttgggctagttt	12	42996805	43006835	0.39
chr21	43001881	43001912	GAGCTAGTTTGACTGCCTATTTGGGCTAGTTT	13	42996881	43006912	0.39
chr21	43001968	43001988	GGGCTAGTTTTGGGCTAGTTT	2	42996968	43006988	0.39
chr21	43002100	43002120	GGGCTAGTTTTGGGCTAGTTT	2	42997100	43007120	0.39
chr21	43002133	43002153	AGGCTAGTTTTGGGCTAGTTT	2	42997133	43007153	0.39
chr21	43002264	43002295	GGGCTAGTTTAATTGTTTATTTGGGCTAGTTT	13	42997264	43007295	0.39
chr21	43002304	43002335	GGGCAAGTTTGATTGGCCTTTTGGGCTAGTTT	13	42997304	43007335	0.39
chr21	43002471	43002502	AGGCTTGTTTGATAGGCTCTTTGGGCTAGTCT	13	42997471	43007502	0.4
chr21	43005762	43005792	AGACTAGTTTGATTGGCCATTAGGCTTGTTT	12	43000762	43010792	0.4
chr21	43005859	43005879	AAGCTAGCTTTGGGCTAGTTT	2	43000859	43010879	0.4
chr21	43005995	43006026	AGACTTGTTTGATCAGCCATTTGGGCTAGTTT	13	43000995	43011026	0.39
chr21	43006049	43006079	AGGCTAGTTTGATTGGCCATTAGGCTTGTTT	12	43001049	43011079	0.39
chr21	43006124	43006155	AGGCTAGTTTGATTGGCCGTTTAAGCTAGTTT	13	43001124	43011155	0.39
chr21	43006157	43006189	GGGCTAGTCCGATTGGTCATTTTGGGCTAGTTT	14	43001157	43011189	0.39
chr21	43006213	43006236	GAGCTAGTTTGTCTAGACAAGTTT	5	43001213	43011236	0.39
chr21	43006316	43006347	AGACTTGTTTGATTGGCCATTTGGGCTAGTTT	13	43001316	43011347	0.4
chr21	43006392	43006412	AAACTAGTTTTAGGCTAGTCT	2	43001392	43011412	0.39
chr21	43006426	43006457	GGGCTAGTTTGATTGGTCATATGGGCTAGTTT	13	43001426	43011457	0.39
chr21	43006584	43006615	AGGCTTGTTTGATCAGCCACTTGGGCTAGTTT	13	43001584	43011615	0.39
chr21	43272252	43272274	aaacatgctcagtggacatgctt	4	43267252	43277274	0.36
chr21	43394658	43394677	AAACATGTTTAAACTTGTTT	1	43389658	43399677	0.4
chr21	43732862	43732883	AGACAAGCCTCAAGGCTAGTCC	3	43727862	43737883	0.42
chr22	527171	527193	AAACATGTTTGAGAGGCTTGCTT	4	522171	532193	0.44
chr22	1267414	1267440	gaacaagtcctccatttagacttgtcc	8	1262414	1272440	0.39
chr22	1577357	1577387	AAACTAGCCTTGAGATGTTAAAAACTAGCCT	12	1572357	1582387	0.4
chr22	1577408	1577438	AAACTAGCCTTGAGATGTTAAGAACTAGCCT	12	1572408	1582438	0.4
chr22	1577459	1577489	AAACTAGCCTTGAGATGTTAAAAACTAGCCT	12	1572459	1582489	0.4
chr22	1906553	1906580	AAACTAGCCTCTTAAAATGAACTTGTTT	9	1901553	1911580	0.41
chr22	2024628	2024662	AAACTAGCCTATAGCCTATTAAAATGAACTTGTTT	16	2019628	2029662	0.4
chr22	2104632	2104659	AAACTAGCCTCTTAAAATGAACTTGTTT	9	2099632	2109659	0.39
chr22	3260328	3260348	AAACAAGTCTAAAACATGTCT	2	3255328	3265348	0.34
chr22	3585419	3585451	AGGCTAGTTTTAACCAATGCTCTAGGCTAGTTT	14	3580419	3590451	0.42
chr22	4008446	4008475	AAACTAGCCTAAAGTGCTAAAAACTAGCCC	11	4003446	4013475	0.39
chr22	4008509	4008538	AAGCTAGCCTAGAGTGTCAAAAACTAGCCT	11	4003509	4013538	0.38
chr22	4008579	4008608	AAACTAGCCTAAAGTGCTAAAAACTAGCCC	11	4003579	4013608	0.38
chr22	4008642	4008671	AAGCTAGCCTACCGTGTCAAAAACTAGCCT	11	4003642	4013671	0.38
chr22	4008714	4008742	AAACTAGCTTTGAGTGTTAAAACTAGCCT	10	4003714	4013742	0.38
chr22	4009012	4009039	AAACAAGCCTAGTGTAAAAAACTAGCCT	9	4004012	4014039	0.38
chr22	5008509	5008528	gggcaagtctaagcttgttt	1	5003509	5013528	0.37
chr22	5043049	5043069	AAACTAGCCTAGAGCATGTCT	2	5038049	5048069	0.32
chr22	5043299	5043319	AAACTAGCCTAGAGCATGTCT	2	5038299	5048319	0.32
chr22	6069776	6069796	gaactagttttgaactagttt	2	6064776	6074796	0.36
chr22	6725825	6725844	GGGCATGTCTGGACTTGTCC	1	6720825	6730844	0.36
chr22	7119874	7119894	GGGCTTGTTTTGGGCTAGTTT	2	7114874	7124894	0.37
chr22	7211365	7211385	GGGCTTGTTTTGGGCTAGTTT	2	7206365	7216385	0.37
chr22	7327777	7327811	agacaagttttgcagtttgctaagtggacatgctt	16	7322777	7332811	0.41
chr22	7643897	7643916	gaacatgttcagacttgttc	1	7638897	7648916	0.33
chr22	7921614	7921645	gaacttgtttccaaaatgtatcgggcttgttt	13	7916614	7926645	0.36
chr22	8733548	8733575	AAGCAAGTTCAGTACAGGAAACAAGTTC	9	8728548	8738575	0.36
chr22	9021579	9021598	gaacaagtctgaacatgttc	1	9016579	9026598	0.4
chr22	9132017	9132047	GAGCAAGTTCCTTCAGTTTTGGGACTAGTTT	12	9127017	9137047	0.36
chr22	10311165	10311185	aaacatgttcTAAACATGTTT	2	10306165	10316185	0.34
chr22	11577360	11577382	AGACTTGTTTTTTGAACTAGCTT	4	11572360	11582382	0.37
chr22	12904200	12904231	GAGCATGTTTTATGCTTATAGTAAACTTGTTT	13	12899200	12909231	0.35
chr22	12959518	12959547	AGGCTAGTTTTTGATGATCTAGGCTAGTTT	11	12954518	12964547	0.34
chr22	12972291	12972311	aagcatgtttgaaacatgttt	2	12967291	12977311	0.32
chr22	13399785	13399804	gaacttgttcagacttgtcc	1	13394785	13404804	0.34
chr22	13512403	13512434	GGGCTAGTTTTGACTCACTTGTGAGCTAGTTT	13	13507403	13517434	0.37
chr22	13512447	13512477	GAGCTAGTTTAAATATCCATTGGGCTAGTTT	12	13507447	13517477	0.37
chr22	13512924	13512956	GGGCTAGTTTTGACTCACTAAATGGGCTAGTTT	14	13507924	13517956	0.38
chr22	13513101	13513132	GGGCTAGTTTTGATTGGTCATTGGACTAGTTT	13	13508101	13518132	0.37
chr22	13513167	13513198	GAGCTTGTTTTGAATTACCAGTGGACTAGTTT	13	13508167	13518198	0.38
chr22	13513233	13513264	GGGCTTGTTTTGACCCACAAGTGGGCTAGTTT	13	13508233	13518264	0.38
chr22	13513351	13513382	GGACTAGTTTGTACTGGCCATTGGGCTAGTTT	13	13508351	13518382	0.37
chr22	13513438	13513469	GGGCTAGTTTTGACTATCTATTGGGCTAGCTT	13	13508438	13518469	0.37
chr22	14010762	14010781	GGACATGTTCAGGCATGTTT	1	14005762	14015781	0.44
chr22	14844791	14844811	aaactagttcggaacaagtct	2	14839791	14849811	0.36
chr22	14980638	14980657	AGACTTGTTCAGACTTGCCT	1	14975638	14985657	0.32
chr22	15593826	15593847	AAACATGTCCCGAAACTTGCCC	3	15588826	15598847	0.4
chr22	15839078	15839097	GGACAAGTTTAGACAAGTTT	1	15834078	15844097	0.38
chr22	15877040	15877060	aagcttgtcttgagcttgctc	2	15872040	15882060	0.38
chr22	16265147	16265181	GAGCATGCTCGATGTGGTCCAACATAAACTTGCCC	16	16260147	16270181	0.38
chr22	16341677	16341711	GAGCATGCTTGATGTGGTCCAACATAAACTTGCCC	16	16336677	16346711	0.38
chr22	17455033	17455056	AAACATGTTTTATGAAGCTTGCTT	5	17450033	17460056	0.34
chr22	19301648	19301667	gaacaagtttgggcatgcct	1	19296648	19306667	0.35
chr22	20770126	20770149	AAGCTTGCTTTAAGGAACATGCTT	5	20765126	20775149	0.37
chr22	21283714	21283744	AAACATGTTCAtacagacctgaaacttgcct	12	21278714	21288744	0.37
chr22	21430806	21430833	AAACTAGCCTTGCTGGATAAACATGTTC	9	21425806	21435833	0.38
chr22	21818704	21818734	ggacatgtcccctcccatccgaggcttgtct	12	21813704	21823734	0.37
chr22	22199624	22199646	GAACAAGTCCAAAAGACATGCTT	4	22194624	22204646	0.35
chr22	23417992	23418018	GAACAAGTTTAATCTAAGAACATGTTT	8	23412992	23423018	0.37
chr22	23619531	23619557	GAACAAGTTTAATCTAAGAACATGTTT	8	23614531	23624557	0.37
chr22	25509389	25509415	aagcatgccccatacaagaacaagctc	8	25504389	25514415	0.36
chr22	25611293	25611315	gaacatgcctcaaaaacatgcct	4	25606293	25616315	0.36
chr22	25654976	25654998	gaacatgcctcaaaaacatgcct	4	25649976	25659998	0.36
chr22	26052633	26052656	AGACAAGCCCATATGAGCTTGTTT	5	26047633	26057656	0.37
chr22	26522424	26522450	ggacaagtctaaatggaggacttgttc	8	26517424	26527450	0.35
chr22	26942319	26942350	GAACATGTTTTATGCTTATAGTAAACATGTTT	13	26937319	26947350	0.36
chr22	27151550	27151569	GAACAAGCCCGGACATGCTC	1	27146550	27156569	0.37
chr22	27683209	27683237	AAACAAGCCTCATGTGTAGAAACAAGCTC	10	27678209	27688237	0.34
chr22	27845057	27845087	aagcttgtttggcctttatccaaacaagctt	12	27840057	27850087	0.35
chr22	28006331	28006361	aagcttgtttggcctttatccaaacaagctt	12	28001331	28011361	0.35
chr22	28290939	28290970	ggacttgttttgagcacagaccgagcatgccc	13	28285939	28295970	0.44
chr22	29078767	29078788	AAACATGTTTGTGGACATGTTT	3	29073767	29083788	0.34
chr22	29255695	29255716	AAACATGTTTGTGGACATGTTT	3	29250695	29260716	0.34
chr22	29525613	29525634	AAACATGTCCACAAACATGTTT	3	29520613	29530634	0.34
chr22	29962125	29962157	AGGCTAGTTTTTAACAGCAGATGGGGCTAGTTT	14	29957125	29967157	0.37
chr22	30687269	30687288	gaacttgttcagacttgccc	1	30682269	30692288	0.36
chr22	30861158	30861177	ggacaagtctgaacaagttc	1	30856158	30866177	0.44
chr22	31108647	31108666	gggcaagtctgaacaagttc	1	31103647	31113666	0.36
chr22	31476975	31477003	ggacaagtctaaaactggaggacttgttc	10	31471975	31482003	0.32
chr22	31735236	31735265	aaacaagtttggacacccctgGACTAGTCT	11	31730236	31740265	0.35
chr22	33038274	33038293	GGGCATGTCTGAACATGCTC	1	33033274	33043293	0.41
chr22	33344728	33344753	gaacttgcccaccttaagacttgttt	7	33339728	33349753	0.39
chr22	33388817	33388848	ggacatgttttgagcacagactgagcatgccc	13	33383817	33393848	0.38
chr22	33394740	33394759	AAACTTGTCCGGACATGCCT	1	33389740	33399759	0.33
chr22	33844693	33844712	AAACTTGTCTAGACTTGCTT	1	33839693	33849712	0.33
chr22	33949319	33949338	AAACTTGTCCAGACTTGCTT	1	33944319	33954338	0.33
chr22	34236975	34237007	AAACAAGCCTAGCCTGCTGTTAAAAACTAGCCT	14	34231975	34242007	0.39
chr22	34237312	34237344	AAACAAGCCTAGCCTGCTGTTAAAAACTAGCCT	14	34232312	34242344	0.39
chr22	34239345	34239372	GAGCTTGTCTGCTGTTAAAAACTAGCCT	9	34234345	34244372	0.4
chr22	34505811	34505831	agacttgttcaaaactagttt	2	34500811	34510831	0.37
chr22	34520227	34520247	aaactagttttgaacaagtct	2	34515227	34525247	0.37
chr22	34555768	34555788	agacttgttcaaaactagttt	2	34550768	34560788	0.37
chr22	34561219	34561240	agacttgttcaaaaactagttt	3	34556219	34566240	0.37
chr22	34606928	34606956	gaacaagtcctccagttttagacttgtcc	10	34601928	34611956	0.31
chr22	34670704	34670723	gaacaagtctgaacatgttc	1	34665704	34675723	0.4
chr22	35035850	35035872	gaacatgttcaagaaactagtct	4	35030850	35040872	0.37
chr22	35647646	35647669	aaacttgccttgacagacttgctt	5	35642646	35652669	0.36
chr22	36056338	36056361	aaactagtctttttaaacaagttt	5	36051338	36061361	0.38
chr22	36897491	36897522	aaacaagtttaataaaatgccaagacatgctc	13	36892491	36902522	0.37
chr22	37063036	37063055	aaacaagtctaaactagttt	1	37058036	37068055	0.37
chr22	38348241	38348266	AAGCTTGCCTTAATGTAAACTAGTTT	7	38343241	38353266	0.39
chr22	38588885	38588905	AAGCTAGTTTAAGACATGTTT	2	38583885	38593905	0.36
chr22	40673756	40673790	AAACTTGCCCTCGGTAAAAAATAAAAGGCTTGCTC	16	40668756	40678790	0.39
chr22	41360886	41360906	aaacatgttttaggcatgttc	2	41355886	41365906	0.37
chr22	41855802	41855822	agacttgttcaaaactagctt	2	41850802	41860822	0.39
chr23	639442	639469	agactagtttttcatttaaaacaagctt	9	634442	644469	0.39
chr23	1239985	1240015	AGACTAGTTTTTCTAGACTCTAGGCTAGTTC	12	1234985	1245015	0.39
chr23	1240184	1240214	AGGCTAGTTTTTTTAGACTCTAGGCTAGTTC	12	1235184	1245214	0.39
chr23	1367918	1367949	AGACTTGTTTTGATTGGCTGCTGGGCTAGTTT	13	1362918	1372949	0.42
chr23	1367995	1368026	AGGCTTGTTTTGATTGGCCACTGGGCTAGTCT	13	1362995	1373026	0.42
chr23	1368039	1368070	gggctagtttagattggccactgggctagttt	13	1363039	1373070	0.42
chr23	1368138	1368169	gggctagttttgattggccactggactagttt	13	1363138	1373169	0.42
chr23	1368303	1368334	gggctagttttgattggccactggactagttt	13	1363303	1373334	0.42
chr23	1368435	1368466	gggctagttttgattggccactgggctagttt	13	1363435	1373466	0.42
chr23	1368555	1368586	gggctagttttgattggccactggactagttt	13	1363555	1373586	0.42
chr23	1368643	1368674	gggctagtttttattggcgactgggctagttt	13	1363643	1373674	0.42
chr23	1368687	1368718	gggctagttttgattggccactgggctagttt	13	1363687	1373718	0.42
chr23	1368731	1368762	gggctagttttgattgGCCACTGGGCAAGTTT	13	1363731	1373762	0.42
chr23	1368775	1368806	GGGCAAGTTTTGATTGGCCACTGGGCAAGTTT	13	1363775	1373806	0.42
chr23	1368819	1368850	GGGCAAGTTTTGATTGGCCACTGGGCAAGTTT	13	1363819	1373850	0.42
chr23	1368863	1368894	GGGCTAGTTTTGATTGGCCACTGGGCAAGTTT	13	1363863	1373894	0.42
chr23	1440955	1440975	AGACTAGCTCTAAGCTAGCTC	2	1435955	1445975	0.38
chr23	2936110	2936142	AAACTAGCCTAGAGCGCTGTTATAAACTAGCTT	14	2931110	2941142	0.39
chr23	4112221	4112249	GGACATGTCcctccaggtgggacatgcct	10	4107221	4117249	0.4
chr23	4319413	4319434	GAGCATGTTTAAAAACTAGCCC	3	4314413	4324434	0.39
chr23	4467938	4467970	GGACATGTCCTTTCAAACTGCTTAAGCATGTTT	14	4462938	4472970	0.34
chr23	4774177	4774196	ggacaagtctaaacaagttc	1	4769177	4779196	0.37
chr23	5239261	5239284	AAACAAGTTCCAAAAAGCTTGTTT	5	5234261	5244284	0.36
chr23	5353790	5353816	ggacaagtctaaatgtaggacttgttc	8	5348790	5358816	0.35
chr23	5494985	5495005	GAGCTTGTTTCAAACAAGTTC	2	5489985	5500005	0.42
chr23	5583144	5583163	GAACAAGCCCAAACATGTTC	1	5578144	5588163	0.4
chr23	5726777	5726808	AAGCAAGTCTAGACAGCTGTCTAAGCATGTTT	13	5721777	5731808	0.34
chr23	6038292	6038318	gaacaagtcctccatttagacttgtcc	8	6033292	6043318	0.37
chr23	6323612	6323642	AAACAAGTTCCTCAATGAGATGGACAAGCTT	12	6318612	6328642	0.38
chr23	6646420	6646439	gaacttgttcagacttgtct	1	6641420	6651439	0.37
chr23	7231150	7231176	ggacaagtctaaatggaggacttgttc	8	7226150	7236176	0.34
chr23	7236732	7236751	AAACTTGTCCGGACATGCCC	1	7231732	7241751	0.35
chr23	8247060	8247079	gggcaagtctaaactagttc	1	8242060	8252079	0.35
chr23	8439589	8439608	gggcaagtctgaacaagttc	1	8434589	8444608	0.36
chr23	8478600	8478625	gaacaagtccagtgaagaacatgtcc	7	8473600	8483625	0.36
chr23	8813418	8813446	GGACTAGTCTATCGGGATTGAGCTTGTCC	10	8808418	8818446	0.37
chr23	9422488	9422514	gaacaagtcctccatttagacttgttc	8	9417488	9427514	0.41
chr23	10112917	10112936	ggacaagtctgaacaagttc	1	10107917	10117936	0.34
chr23	10566545	10566568	AGGCATGTCTTGTCAGGCATGTCT	5	10561545	10571568	0.41
chr23	10900443	10900471	ggacaagtctaaaactgaaggacttgttc	10	10895443	10905471	0.32
chr23	11011242	11011261	aaacttgttcagacttgtcc	1	11006242	11016261	0.39
chr23	11515010	11515036	gaacaagtcctccatttagacttgtcc	8	11510010	11520036	0.36
chr23	11552952	11552979	AAACTTGCTTCTCCCTCTGGACTTGCTT	9	11547952	11557979	0.34
chr23	12032248	12032268	AAACAAGTTCAAAGCTAGTTT	2	12027248	12037268	0.47
chr23	13125886	13125913	GAGCTTGTTCCCTTTATCAAACATGTCC	9	13120886	13130913	0.33
chr23	13325083	13325102	gaacaagtctgaacatgttc	1	13320083	13330102	0.37
chr23	13985013	13985044	AAACATGTTTTTACCAAAAACAAAACATGTTT	13	13980013	13990044	0.32
chr23	14118919	14118939	AAACTAGCCCAAAGCTAGCCC	2	14113919	14123939	0.36
chr23	14119188	14119208	AAACTAGCCCAAAGCTAGCCC	2	14114188	14124208	0.36
chr23	14119282	14119302	AAACAAGCCCAAAACTAGCCC	2	14114282	14124302	0.37
chr23	14119437	14119457	AAACTAGCCCAGAGCTAGCCC	2	14114437	14124457	0.36
chr23	14119507	14119527	AAACTAGCCCAAAGCTAGCCC	2	14114507	14124527	0.37
chr23	14119562	14119582	AAACAAGCCCAAAACTTGCCC	2	14114562	14124582	0.37
chr23	14119707	14119728	AAACTAGCCCTAAAGCTAGCCC	3	14114707	14124728	0.36
chr23	14121154	14121174	AAACAAGCCCCGAACTAGCTC	2	14116154	14126174	0.36
chr23	14121613	14121640	AAACAAGCCCAAAAGCCAAAACTAGCCC	9	14116613	14126640	0.36
chr23	14289138	14289171	agacaagttttgtaaaagtgcaccaaacttgttt	15	14284138	14294171	0.4
chr23	14313265	14313284	AAACTAGCTCAAACAAGTTT	1	14308265	14318284	0.36
chr23	14763721	14763754	aaacaagctctccataagcatgccaaacaagctt	15	14758721	14768754	0.35
chr23	15162990	15163021	GGGCTAGTTTTGATCAGATATTGGGCTAGCTT	13	15157990	15168021	0.35
chr23	15163100	15163131	AAACTAGTTTTGATCAGCCACGGGGCTAGTTT	13	15158100	15168131	0.36
chr23	15163144	15163164	GGGCTAGTTTTAGGCTAGCTT	2	15158144	15168164	0.36
chr23	15163442	15163473	GGGCTAGTTTTAGTCAGTCATTGGGCTAGTTT	13	15158442	15168473	0.35
chr23	15163486	15163506	GGACTAGTTTTAGGCTAGTTT	2	15158486	15168506	0.35
chr23	15163519	15163550	GAGCTAGTTTTTATTGGCCACTGGGCTAGTTT	13	15158519	15168550	0.35
chr23	15163596	15163627	AGACTTGTTTTAATCAGCTTTTGGGCTAGTTT	13	15158596	15168627	0.35
chr23	15163794	15163825	GGGCTAGTCTTGATCGACCATTGGACTAGTTT	13	15158794	15168825	0.35
chr23	15163925	15163945	GGACTAGTTTGGGGCTAGTTT	2	15158925	15168945	0.35
chr23	15163980	15164008	AGACTAGTTTTTAGCCACCGGGCTAGTTT	10	15158980	15169008	0.35
chr23	15825429	15825448	ggacaagtttgaacaagttt	1	15820429	15830448	0.37
chr23	16616628	16616647	gaacatgttcagacttgttc	1	16611628	16621647	0.39
chr23	16773485	16773504	gggcaagtctgaacatgttc	1	16768485	16778504	0.37
chr23	17131529	17131559	AAACATGTTTAAACCTAAAATAAACTTGTCT	12	17126529	17136559	0.34
chr23	17660667	17660686	ggacaagtctaaacaagttc	1	17655667	17665686	0.35
chr23	18215302	18215321	gggcaagtctgaacatgttc	1	18210302	18220321	0.36
chr23	18473205	18473234	gagcttgtttcctctctgtagagcttgctt	11	18468205	18478234	0.34
chr23	18526052	18526082	aaacatgttccttgctctgttaaacttgctc	12	18521052	18531082	0.35
chr23	20144597	20144627	GAACATGTTCAATTTCGACCAAAGCAAGTTT	12	20139597	20149627	0.31
chr23	20258200	20258223	AAACAAGTCTACTGGGACAAGTTC	5	20253200	20263223	0.33
chr23	20378196	20378223	gaacaagtcctccattttagacttgtcc	9	20373196	20383223	0.38
chr23	20991422	20991453	AAACATGTTTACTTTAAGCATAAAACATGTTC	13	20986422	20996453	0.34
chr23	21737321	21737340	gaacttgttcagacttgtcc	1	21732321	21742340	0.34
chr23	21890388	21890410	aaacttgctcaccaaacttgctc	4	21885388	21895410	0.34
chr23	21977319	21977347	ggacaagtctaaaactgaaggacttgttc	10	21972319	21982347	0.32
chr23	21992837	21992866	AGGCTAGTTCTCTGAGAACTAAACTTGCCC	11	21987837	21997866	0.39
chr23	22273514	22273547	AAGCTAGCTTTCATTTTTAAAGATGAGCTAGCTT	15	22268514	22278547	0.37
chr23	22286309	22286328	gaacatgtttagacttgtct	1	22281309	22291328	0.37
chr23	22615614	22615646	GAACATGCTCCCATGGGTTGTAAAAACATGCTT	14	22610614	22620646	0.36
chr23	23215559	23215578	ggacaagtctgaacaagttc	1	23210559	23220578	0.41
chr23	23312724	23312749	AAACTTGTTTAATTAAAAACTTGCTT	7	23307724	23317749	0.37
chr23	23413505	23413525	AAGCAAGCCCAGAGCAAGTTT	2	23408505	23418525	0.45
chr23	23550283	23550306	GGACAAGTTCCCCAGAACATGTCT	5	23545283	23555306	0.37
chr23	23956845	23956865	ggacttgttccaaacatgctt	2	23951845	23961865	0.36
chr23	24042449	24042470	GAGCAAGTTTCAAGACTTGTTC	3	24037449	24047470	0.39
chr23	24474065	24474084	AAACTTGTCCGGACATGCCT	1	24469065	24479084	0.32
chr23	24618471	24618492	aaacttgtttgtaaacttgttt	3	24613471	24623492	0.38
chr23	26106715	26106742	AAACTAGTTCAAACTTTCAGACTAGTCT	9	26101715	26111742	0.35
chr23	26452455	26452483	aaacatgtttacatgttttaaacatgttt	10	26447455	26457483	0.32
chr23	26935243	26935264	GAGCAAGTTTGAGAGCATGTTT	3	26930243	26940264	0.37
chr23	27997381	27997403	AAGCAAGTTTATCAAACAAGCTT	4	27992381	28002403	0.34
chr23	28501058	28501077	agacaagttcaaactagttt	1	28496058	28506077	0.36
chr23	28675879	28675905	gaacaagtcctccatttagacttgtcc	8	28670879	28680905	0.34
chr23	28767718	28767737	ggacaagtctgaacaagttc	1	28762718	28772737	0.38
chr23	29029728	29029748	aagcatgctttgggctagttc	2	29024728	29034748	0.36
chr23	29874079	29874108	AAGCTAGCTTTTTCATGTTAAAACTAGTTT	11	29869079	29879108	0.34
chr23	30016204	30016223	gggcaagtctaagcttgttt	1	30011204	30021223	0.34
chr23	30662993	30663015	AGACTAGCTTATAGAGCAAGCTT	4	30657993	30668015	0.37
chr23	31826102	31826121	aaacttgttcagacttgtcc	1	31821102	31831121	0.35
chr23	33069152	33069185	gaacatgtccccattcttctcagaaaacatgttt	15	33064152	33074185	0.35
chr23	33874436	33874457	AAGCTTGTCCTGGGACTTGTCC	3	33869436	33879457	0.35
chr23	34052150	34052169	aaacatgcctgggcatgttt	1	34047150	34057169	0.38
chr23	34273590	34273621	GAACATGTTTTTAATAACAGCAAAACTTGCTT	13	34268590	34278621	0.34
chr23	34415886	34415908	AGACTAGTTTTGTGGACTAGTTT	4	34410886	34420908	0.39
chr23	34901849	34901868	gaacaagtctaaacatgttc	1	34896849	34906868	0.34
chr23	34950842	34950872	AAACATGTTTTCACATGCTGCAAACATGTTT	12	34945842	34955872	0.37
chr23	35651680	35651706	ggacaagtctaaatggaggacttgttc	8	35646680	35656706	0.39
chr23	37384303	37384331	AGGCTAGTTTTTAACAACTAGGCTAGTTT	10	37379303	37389331	0.35
chr23	38132238	38132264	ggacaagtctaaatggaggacttgttc	8	38127238	38137264	0.38
chr23	38361702	38361733	GAACTTGTTTACATGTTTACTTGAACTTGTTT	13	38356702	38366733	0.31
chr23	38905871	38905905	AGACTTGCTTGTTTTGCCAATTTCCAAACTTGCTT	16	38900871	38910905	0.29
chr23	40837928	40837954	gaacaagtcctccatttagacttgtcc	8	40832928	40842954	0.34
chr23	42045559	42045584	ggacaagtctaaatggagacttgttc	7	42040559	42050584	0.38
chr23	42156631	42156656	ggacaagtctaaatggagacttgttc	7	42151631	42161656	0.38
chr23	43126862	43126896	GAACATGTTTTCAAACATGTCATTAAAACAAGCTC	16	43121862	43131896	0.35
chr23	43808954	43808986	GAACATGTCTCATGCTTATTAGTAAACATGTTT	14	43803954	43813986	0.38
chr23	43852780	43852806	AAGCTTGTTCTCTTCTTGAACTTGTTC	8	43847780	43857806	0.38
chr23	44454187	44454218	gaacttgtttccaaaatgtatcaggcttgtct	13	44449187	44459218	0.39
chr23	45280400	45280431	AAACTTGCCCAAAATGAACCTAAAACTAGCTC	13	45275400	45285431	0.37
chr24	1355434	1355466	aaacaagctctagttttatctataaacatgttt	14	1350434	1360466	0.38
chr24	1366935	1366954	GAACATGCTTGAACATGTTT	1	1361935	1371954	0.35
chr24	1709965	1709994	AAACATGCTTTACTTACTTAGAGCTTGCTT	11	1704965	1714994	0.36
chr24	2445886	2445910	GAGCTTGCTTCATGCAAACAAGCTC	6	2440886	2450910	0.38
chr24	2588178	2588208	AAACATGTTTGCATTTTACCCAGGCTTGTTT	12	2583178	2593208	0.38
chr24	3107636	3107657	AAACAAGCTTAAAAACATGTTT	3	3102636	3112657	0.36
chr24	3703475	3703501	gaacaagtcctccatttagacatgtcc	8	3698475	3708501	0.39
chr24	5892823	5892849	AAGCTTGCTTTAAGTCTAAGCTTGCTT	8	5887823	5897849	0.36
chr24	6116760	6116783	AAGCATGTCTTTTTAAGCATGTCT	5	6111760	6121783	0.37
chr24	6234053	6234078	agactagcccaaggtagggcatgctc	7	6229053	6239078	0.37
chr24	8073454	8073474	GGGCATGTTTGAAGCTTGTCT	2	8068454	8078474	0.39
chr24	8624054	8624077	AAACATGTTCTTTGAAACATGTTC	5	8619054	8629077	0.35
chr24	9613323	9613354	agacaagcctgatacattttggaaacaagttc	13	9608323	9618354	0.36
chr24	9688492	9688513	AAACAAGTTTAAGAACAAGCTC	3	9683492	9693513	0.37
chr24	9718976	9718995	AAGCAAGTCTGGACAAGTTT	1	9713976	9723995	0.34
chr24	10410306	10410325	AGGCATGTCCAAACATGTCC	1	10405306	10415325	0.38
chr24	10520598	10520628	ggacaagtctcggatgggaggggacatgtcc	12	10515598	10525628	0.37
chr24	10726442	10726463	AGACAAGCTTGCAAGCAAGTTC	3	10721442	10731463	0.34
chr24	12660635	12660654	ggacaagtctgaacaagttc	1	12655635	12665654	0.38
chr24	13029659	13029678	ggacaagtctgaacaagttc	1	13024659	13034678	0.34
chr24	13043176	13043195	gaacttgttcagacttgtcc	1	13038176	13048195	0.35
chr24	14131526	14131552	gagcaagtcctccatttagacttgtcc	8	14126526	14136552	0.31
chr24	14369365	14369385	AGACTTGTCTAAAACTAGCCC	2	14364365	14374385	0.32
chr24	14700760	14700794	aaacttgttcaatagaagattggaaaaacttgtcc	16	14695760	14705794	0.38
chr24	16653992	16654014	aaacttgcccaatgagcttgctt	4	16648992	16659014	0.33
chr24	17306512	17306542	ggacatgtcccctcccatccaaagcttgccc	12	17301512	17311542	0.34
chr24	17504306	17504325	gggcaagtctaaacatgttc	1	17499306	17509325	0.35
chr24	17780782	17780802	aaacttgtttcagacttgtct	2	17775782	17785802	0.3
chr24	17871724	17871743	AGGCATGTCCGGACAAGTTT	1	17866724	17876743	0.31
chr24	18274775	18274801	gaacaagtcctccatttagacttgtcc	8	18269775	18279801	0.33
chr24	18531033	18531059	AAACTAGTTTCACTAGCAAGCTAGTTT	8	18526033	18536059	0.41
chr24	19159553	19159572	AAACATGTTTAAACTAGCCT	1	19154553	19164572	0.32
chr24	19323139	19323165	ggacaagtctaaacggaggacttgttc	8	19318139	19328165	0.35
chr24	19491105	19491131	gaacaagtcctgcatttagacttgtcc	8	19486105	19496131	0.36
chr24	19766864	19766883	aaacttgttcagacttgccc	1	19761864	19771883	0.36
chr24	20458161	20458182	GAACATGCTTTGAAACATGTTT	3	20453161	20463182	0.35
chr24	20592738	20592759	AAACATGTTTCAAAGCATGTTC	3	20587738	20597759	0.35
chr24	20857312	20857331	gaacttgttcagacttgtcc	1	20852312	20862331	0.36
chr24	21371867	21371886	ggacaagtctgaacaagttc	1	21366867	21376886	0.32
chr24	21791940	21791974	AGACATGCCCTCTCCATTGTAGTAAAAGCATGTTT	16	21786940	21796974	0.36
chr24	21993086	21993107	GAACAAGTTTGCAGACATGTTT	3	21988086	21998107	0.39
chr24	23093633	23093652	AGGCATGTCCGGACAAGTTT	1	23088633	23098652	0.32
chr24	23210926	23210960	AAACATGTTTCATATTCAATATGTAAGGCAAGTTC	16	23205926	23215960	0.34
chr24	24498075	24498106	aaactagttttaaatgctaacaaaacaagtcc	13	24493075	24503106	0.36
chr24	25488068	25488087	gaacaagtctgaacatgttc	1	25483068	25493087	0.37
chr24	26054942	26054970	gaacatgctccacacaggtgagcttgctt	10	26049942	26059970	0.39
chr24	26955315	26955341	GAACAAGTCTTTCTGGAAAGCAAGCCT	8	26950315	26960341	0.37
chr24	27212095	27212121	gaacaagtcctccatttagacttgtcc	8	27207095	27217121	0.4
chr24	29906687	29906711	gagcatgcttgggcggaacatgttc	6	29901687	29911711	0.37
chr24	29938641	29938669	ggacaagtctaaaactgaaggacttgttc	10	29933641	29943669	0.31
chr24	30002262	30002295	AAACATGTTTAAAAATGTGACTATGAGCTTGCtt	15	29997262	30007295	0.35
chr24	30227299	30227330	GGGCTAGTTTTGATTGACCGTTAGGCTAGTTT	13	30222299	30232330	0.37
chr24	30643098	30643126	ggacaagtctaaaactggaggacttgttc	10	30638098	30648126	0.32
chr24	31203501	31203520	agacaagtctgaacaagttc	1	31198501	31208520	0.35
chr24	31282571	31282596	agacttgttttattaagaacaagctt	7	31277571	31287596	0.36
chr24	31387420	31387445	aagcatgtttaaggaaaaacttgctt	7	31382420	31392445	0.38
chr24	31686338	31686357	gaacttgttcagacttgtcc	1	31681338	31691357	0.36
chr24	32152146	32152170	AAACATGTTCGTCTTGAGCATGTTT	6	32147146	32157170	0.35
chr24	32669761	32669781	AAACTAGCCTAGAACTAGCCT	2	32664761	32674781	0.35
chr24	32670066	32670086	AAACTAGCCTAGAACTAGCCT	2	32665066	32675086	0.34
chr24	32670773	32670804	AAACTAGCCTATCTGCTGTTCAAAACTAGCCT	13	32665773	32675804	0.34
chr24	33180315	33180335	AAACTAGCTTGAAACTAGCCT	2	33175315	33185335	0.33
chr24	33180367	33180387	AAACTAGCCTAGAGCATGTTT	2	33175367	33185387	0.33
chr24	33180460	33180488	GAGCATGTTTAGTTGTTAAAAACTAGCCT	10	33175460	33185488	0.33
chr24	33180501	33180529	GAGCATGTTTAGTTGTTAAAAACTAGCCT	10	33175501	33185529	0.33
chr24	33180561	33180581	AAACTAGCCTAAAACTAGCCT	2	33175561	33185581	0.33
chr24	33180613	33180633	AAACTAGCCTAGAGCATGTTT	2	33175613	33185633	0.33
chr24	33180654	33180674	AAACTAGCCTAGAGCATGTTT	2	33175654	33185674	0.33
chr24	33180684	33180704	AAACTAGCCTTAAACTAGCCT	2	33175684	33185704	0.33
chr24	33180706	33180734	GAGCATGTTTTGTAGTTAAAAACTAGCCT	10	33175706	33185734	0.33
chr24	33180736	33180756	AAACTAGCCTAGAGCATGTTT	2	33175736	33185756	0.33
chr24	33180766	33180786	AAACTAGCCTTAAACTAGCCT	2	33175766	33185786	0.33
chr24	33180788	33180816	GAGCATGTTTTGTAGTTAAAAACTAGCCT	10	33175788	33185816	0.33
chr24	33180818	33180838	AAACTAGCCTAGAGCATGTTT	2	33175818	33185838	0.33
chr24	33180848	33180868	AAACTAGCCTTAAACTAGCCT	2	33175848	33185868	0.33
chr24	33180889	33180909	AAACTAGCCTTAAACTAGCCT	2	33175889	33185909	0.33
chr24	33180911	33180939	GAGCATGTTTTGTTGTTTAAAACTAGCCT	10	33175911	33185939	0.33
chr24	34316649	34316668	ggacaagtctgaacaagttc	1	34311649	34321668	0.37
chr24	34452367	34452394	aggcaagtttggataattaggcaagttt	9	34447367	34457394	0.32
chr24	35649050	35649071	AAACAAGCCTAGAAACTAGCCT	3	35644050	35654071	0.33
chr24	35649121	35649142	AAACTTGCCTATAAACTAGCCT	3	35644121	35654142	0.33
chr24	35649192	35649213	aaactagcctagaaactagcct	3	35644192	35654213	0.33
chr24	35649437	35649458	AAACTAGCCTAAAAACTAGCCT	3	35644437	35654458	0.33
chr24	35658672	35658691	AAGCAAGTCTGGACAAGTTT	1	35653672	35663691	0.35
chr24	35705162	35705190	GGGCTTGTTTATTTATTAAAAACTTGTTt	10	35700162	35710190	0.34
chr24	36201783	36201802	AAGCATGCCTGGACAAGTTT	1	36196783	36206802	0.37
chr24	36225592	36225620	gaacaagtttttcaatagaaaacaagtct	10	36220592	36230620	0.32
chr24	36283175	36283207	AAACTAGCCTAGATCATCATTAAAAACTTGCCT	14	36278175	36288207	0.36
chr24	36337512	36337543	AAACATGTTTACTATAAGCATAAAACATGTTC	13	36332512	36342543	0.39
chr24	36600884	36600903	gaacttgCTTGAACTtgctt	1	36595884	36605903	0.32
chr24	36872852	36872885	AAACATGTTTAAAGAGTGTGGAACAAACAAGCTC	15	36867852	36877885	0.34
chr24	37167223	37167244	AAACTTGTTCTTAAGCTTGCCC	3	37162223	37172244	0.35
chr24	37292198	37292219	AAACATGTTTAGAAACATGCTT	3	37287198	37297219	0.35
chr24	37651167	37651186	AAGCAAGTCCAAACATGTCC	1	37646167	37656186	0.38
chr24	38292963	38292988	aaacatgttcatgacaaaacatgttc	7	38287963	38297988	0.39
chr24	38618491	38618517	ggacaagtctaaatggaggacttgttt	8	38613491	38623517	0.38
chr24	39396403	39396433	GGACATGTCTCCAAGGCTCTGGAACTAGCTT	12	39391403	39401433	0.38
chr24	41447792	41447818	AAACAAGCTTTTGTATAAGACTAGCTT	8	41442792	41452818	0.33
chr24	41452315	41452339	ggacatgtttataagagacttgttt	6	41447315	41457339	0.34
chr24	42021702	42021725	AGACTAGTTTTTAAAAGCTAGCCT	5	42016702	42026725	0.35
chr24	42588290	42588316	aaacatgctcagtgaacagacttgttt	8	42583290	42593316	0.38
chr24	43327111	43327133	aaacatgcttagtgaacatgctt	4	43322111	43332133	0.4
chr25	370476	370495	aaacatgttcaaacatgctt	1	365476	375495	0.35
chr25	523796	523828	AAACTAGCCTGGACAGCAGTTTAGAACTAGTCT	14	518796	528828	0.4
chr25	523953	523985	AAACTAGCCTAGAGAGCGGTTTGAAACTAGCCT	14	518953	528985	0.4
chr25	524034	524065	AAACTAGCCTAGACAGAGTTTAAAACTAGCCT	13	519034	529065	0.4
chr25	524086	524117	AAACTAGCCTAGAGAGAGTTTAAAACTAGCCT	13	519086	529117	0.4
chr25	524168	524199	AAACTAGCCTAGAGAGAGTTTAAAACTAGCCT	13	519168	529199	0.4
chr25	524682	524714	AAACTAGCCTAGAAAGCTGTTTAAAACTAGCCT	14	519682	529714	0.39
chr25	997157	997190	AGGCTAGTTTGACAGTGGCGCTCTGGGCTAGTTT	15	992157	1002190	0.43
chr25	1667232	1667259	AGGCTAGTTTTTAACTGAAGACATGTCT	9	1662232	1672259	0.4
chr25	1867752	1867779	AAGCATGTTTACACGAATGAGCAAGTCT	9	1862752	1872779	0.39
chr25	2044556	2044575	ggacaagtctgaacatgttc	1	2039556	2049575	0.41
chr25	3707052	3707073	AGACAAGCCCGTGAACATGTCT	3	3702052	3712073	0.31
chr25	4115085	4115113	ggacaagtctaaaactgaaggacttgttc	10	4110085	4120113	0.31
chr25	4235218	4235244	ggacaagtctaaatggaggacttgttc	8	4230218	4240244	0.35
chr25	4482900	4482928	AAACAAGTTTTTTTCCACAAAACTTGCTT	10	4477900	4487928	0.38
chr25	4716026	4716057	AAACATGTTTACTATAAGCATAAAACATGTTC	13	4711026	4721057	0.38
chr25	5207425	5207458	AAGCAAGCTTATTTTAAACGTTTAAAACTAGTCC	15	5202425	5212458	0.35
chr25	5312682	5312711	GGACATGTTTTTAAAATTTTAAACATGTTT	11	5307682	5317711	0.4
chr25	5927679	5927699	AAACTAGTCTAGAGCAAGTTC	2	5922679	5932699	0.39
chr25	7682521	7682553	AAGCTTGTTCTCGAGACTGTTGTGAACAAGCTC	14	7677521	7687553	0.41
chr25	7889455	7889486	AGGCTAGTTTTAAGGGTGCTTTAGGCTAGTTT	13	7884455	7894486	0.37
chr25	9556565	9556598	AAACATGTTTGCCGTATTCATTctaggcttgttt	15	9551565	9561598	0.38
chr25	9640444	9640463	ggacaagtctgaacaagttc	1	9635444	9645463	0.34
chr25	11000691	11000723	AGGCATGTCTAGATAGATAGAGGAAGCAAGCCT	14	10995691	11005723	0.32
chr25	11308166	11308185	gggctagtctgaacatgttc	1	11303166	11313185	0.43
chr25	11673916	11673941	AAACAAGTTTCCATACGAACAAGTCT	7	11668916	11678941	0.33
chr25	11676862	11676894	AAACTTGTTCCCTAAAGGATTAAAGACTAGTTT	14	11671862	11681894	0.33
chr25	12090364	12090391	aaactagtttagttcttcaggcttgttt	9	12085364	12095391	0.34
chr25	13954790	13954812	AAGCATGCCCTCAAAACAAGCCT	4	13949790	13959812	0.36
chr25	14060625	14060654	AGGCAAGTCTGAGTTTAAAAAAGCAAGTCT	11	14055625	14065654	0.36
chr25	14256641	14256660	AGACATGCCCAGACATGttt	1	14251641	14261660	0.36
chr25	14561666	14561685	ggacaagtctgaacaagttt	1	14556666	14566685	0.35
chr25	14712500	14712519	ggacaagtctgaacaagttt	1	14707500	14717519	0.34
chr25	15114386	15114416	GAACAAGCTTTGTTTTATGTAGAACAAGTCT	12	15109386	15119416	0.38
chr25	16815171	16815199	AAACAAGCCCACGCACCCAAGACAAGCCT	10	16810171	16820199	0.32
chr25	17439733	17439761	AAACATGTTTAATTAATCTAAACATGTTT	10	17434733	17444761	0.33
chr25	17701179	17701209	AGACTTGCTTCATGTAGACTTGAGCATGTCC	12	17696179	17706209	0.43
chr25	17922289	17922319	AGGCATGCCTTGACCATAACGAAACAAGTCC	12	17917289	17927319	0.35
chr25	19582289	19582309	GAACTAGTTCCAGGCAAGTCT	2	19577289	19587309	0.35
chr25	19650016	19650035	AAACTAGTTTGAGCATGTTT	1	19645016	19655035	0.33
chr25	19937418	19937444	AAACAAGTTTTCCAATGAAACTTGTTC	8	19932418	19942444	0.39
chr25	20057903	20057922	gaacttgttcagacttgtct	1	20052903	20062922	0.35
chr25	20887228	20887254	ggacaagtctaaatggaggacttgttc	8	20882228	20892254	0.33
chr25	21507254	21507273	ggacatgttcagacttgttc	1	21502254	21512273	0.34
chr25	21600682	21600701	gaacaagtctgaacatgtcc	1	21595682	21605701	0.34
chr25	21620804	21620830	ggacaagtctaaatggaggacttgttc	8	21615804	21625830	0.34
chr25	23524966	23524986	agactagttttagactagccc	2	23519966	23529986	0.37
chr25	23667238	23667257	ggacaagtctgaacaagttc	1	23662238	23672257	0.35
chr25	24280795	24280829	gagcatgcccacatttgtccaagtggagcttgctt	16	24275795	24285829	0.34
chr25	24524852	24524871	GGGCAAGTCTGAACAAGCCC	1	24519852	24529871	0.39
chr25	25278197	25278224	AAACAAGTTTACAACACAAAACAAGTTT	9	25273197	25283224	0.31
chr25	25482110	25482129	aaacaagcttagacttgtcc	1	25477110	25487129	0.35
chr25	25644770	25644791	AAGCTTGCCTATAAGCTAGTTC	3	25639770	25649791	0.34
chr25	25794089	25794113	AAGCAAGCTCAGTACAGGCATGTTC	6	25789089	25799113	0.38
chr25	26734915	26734934	gggcaagtctgaacaagttc	1	26729915	26739934	0.36
chr25	27421443	27421477	aaacttgccttAAAATATATAAATAAGGCTTGCCT	16	27416443	27426477	0.36
chr25	27530829	27530851	ggacatgcttacgagacatgttc	4	27525829	27535851	0.4
chr25	28029119	28029143	GAGCTTGTTCGTTATAGGCATGTTT	6	28024119	28034143	0.32
chr25	28824456	28824485	AAACTTGTTTAAAGGCTTTAAAGCATGTTC	11	28819456	28829485	0.39
[truncated: 1,034 more rows]

## Sheet: TableS2
chr	interval start	interval end	pattern start	pattern end	gene start	gene end	strand	gene symbol	Ncbi Reference Transcript ID	Gene synonyms	Ensembl Gene ID	exon counts	exon starts	exon ends	distance from gene start (bp)	exon frames	relative pattern position with respect to gene
chr1	109714	119739	114714	114739	101972	116399	+	tfdp1b	NM_200776	hm:zeh1183; zgc:73281; tfdp1; zeh1183	ENSDARG00000016304	12	101972,104985,107655,108775,109993,110899,111506,111787,111963,112698,113317,115971,	102069,105065,107716,108885,110094,111077,111653,111856,112115,112865,113369,116399,	12742	-1,0,0,1,0,2,0,0,0,2,1,2,	eE11_eS12
chr1	109714	119739	114714	114739	53794	658261	+	cul4a	NM_201027	zgc:64071	ENSDARG00000096578	12	53794,652429,652652,653023,654040,654362,655095,655321,656854,657243,657625,658066,	54138,652550,652845,653128,654151,654448,655203,655435,656960,657416,657778,658261,	60920	0,2,0,1,1,1,0,0,0,1,-1,-1,	eE1_eS2
chr1	1062563	1072595	1067563	1067595	1063375	1077626	+	runx1	NM_131603	runxa	ENSDARG00000087646	5	1063375,1064490,1075321,1077036,1077547,	1063482,1064658,1076376,1077529,1077626,	4188	2,1,1,-1,-1,	eE2_eS3
chr1	1062646	1072678	1067646	1067678	1063375	1077626	+	runx1	NM_131603	runxa	ENSDARG00000087646	5	1063375,1064490,1075321,1077036,1077547,	1063482,1064658,1076376,1077529,1077626,	4271	2,1,1,-1,-1,	eE2_eS3
chr1	1062728	1072760	1067728	1067760	1063375	1077626	+	runx1	NM_131603	runxa	ENSDARG00000087646	5	1063375,1064490,1075321,1077036,1077547,	1063482,1064658,1076376,1077529,1077626,	4353	2,1,1,-1,-1,	eE2_eS3
chr1	1062780	1072812	1067780	1067812	1063375	1077626	+	runx1	NM_131603	runxa	ENSDARG00000087646	5	1063375,1064490,1075321,1077036,1077547,	1063482,1064658,1076376,1077529,1077626,	4405	2,1,1,-1,-1,	eE2_eS3
chr1	1062916	1072948	1067916	1067948	1063375	1077626	+	runx1	NM_131603	runxa	ENSDARG00000087646	5	1063375,1064490,1075321,1077036,1077547,	1063482,1064658,1076376,1077529,1077626,	4541	2,1,1,-1,-1,	eE2_eS3
chr1	1063082	1073114	1068082	1068114	1063375	1077626	+	runx1	NM_131603	runxa	ENSDARG00000087646	5	1063375,1064490,1075321,1077036,1077547,	1063482,1064658,1076376,1077529,1077626,	4707	2,1,1,-1,-1,	eE2_eS3
chr1	1063134	1073166	1068134	1068166	1063375	1077626	+	runx1	NM_131603	runxa	ENSDARG00000087646	5	1063375,1064490,1075321,1077036,1077547,	1063482,1064658,1076376,1077529,1077626,	4759	2,1,1,-1,-1,	eE2_eS3
chr1	1063187	1073219	1068187	1068219	1063375	1077626	+	runx1	NM_131603	runxa	ENSDARG00000087646	5	1063375,1064490,1075321,1077036,1077547,	1063482,1064658,1076376,1077529,1077626,	4812	2,1,1,-1,-1,	eE2_eS3
chr1	1063520	1073552	1068520	1068552	1063375	1077626	+	runx1	NM_131603	runxa	ENSDARG00000087646	5	1063375,1064490,1075321,1077036,1077547,	1063482,1064658,1076376,1077529,1077626,	5145	2,1,1,-1,-1,	eE2_eS3
chr1	1063714	1073746	1068714	1068746	1063375	1077626	+	runx1	NM_131603	runxa	ENSDARG00000087646	5	1063375,1064490,1075321,1077036,1077547,	1063482,1064658,1076376,1077529,1077626,	5339	2,1,1,-1,-1,	eE2_eS3
chr1	1063767	1073799	1068767	1068799	1063375	1077626	+	runx1	NM_131603	runxa	ENSDARG00000087646	5	1063375,1064490,1075321,1077036,1077547,	1063482,1064658,1076376,1077529,1077626,	5392	2,1,1,-1,-1,	eE2_eS3
chr1	1064078	1074110	1069078	1069110	1063375	1077626	+	runx1	NM_131603	runxa	ENSDARG00000087646	5	1063375,1064490,1075321,1077036,1077547,	1063482,1064658,1076376,1077529,1077626,	5703	2,1,1,-1,-1,	eE2_eS3
chr1	1064180	1074212	1069180	1069212	1063375	1077626	+	runx1	NM_131603	runxa	ENSDARG00000087646	5	1063375,1064490,1075321,1077036,1077547,	1063482,1064658,1076376,1077529,1077626,	5805	2,1,1,-1,-1,	eE2_eS3
chr1	6234222	6244252	6239222	6239252	6072450	6331842	+	erbb4a	NM_001143751	si:ch211-227n20.1; erbb4	ENSDARG00000063207	11	6072450,6299048,6304252,6322605,6323518,6324868,6328241,6328418,6331688,6331739,6331790,	6072754,6299153,6304438,6322761,6323594,6325015,6328339,6328531,6331714,6331788,6331842,	166772	0,0,0,0,0,1,1,0,2,2,2,	eE1_eS2
chr1	7023319	7033349	7028319	7028349	7020256	7025402	+	radil	NM_001102569	-	ENSDARG00000079779	3	7020256,7020467,7024831,	7020390,7020798,7025402,	8063	-1,-1,0,	downstream
chr1	12902847	12912875	12907847	12907875	12905189	12911526	+	zgc:101819	NM_001005769	wu:fb44b08; fb44b08	ENSDARG00000057114	8	12905189,12905881,12906902,12907204,12907423,12907994,12908211,12910635,	12905270,12906056,12907086,12907303,12907574,12908082,12908384,12911526,	2658	0,0,1,2,2,0,1,0,	eE5_eS6
chr1	18540613	18550632	18545613	18545632	18506889	18544497	+	si:ch211-42i9.8	NM_001145618	-	ENSDARG00000077648	19	18506889,18521018,18523593,18523804,18523989,18524171,18525357,18526117,18527041,18529767,18529982,18531760,18534185,18534599,18537759,18540676,18541599,18543018,18544418,	18507031,18521142,18523686,18523905,18524067,18524233,18525378,18526180,18527113,18529903,18530184,18531849,18534332,18534769,18538450,18540833,18541800,18543134,18544497,	38724	0,2,0,0,2,2,1,1,1,1,2,0,2,2,1,2,0,0,2,	downstream
chr1	20594651	20604670	20599651	20599670	20560787	20650521	+	pax5	NM_131638	noi; pax2a; Pax[Zf-b]; paxzf-b; pax2.1	ENSDARG00000037383	11	20560787,20572284,20579944,20583745,20588200,20604354,20625311,20633639,20642110,20645810,20650438,	20561317,20572450,20580142,20583810,20588326,20604455,20625441,20633741,20642197,20645897,20650521,	38864	0,1,2,2,1,1,0,1,1,1,1,	eE5_eS6
chr1	23176858	23186881	23181858	23181881	23151250	23258900	+	qdprb2	NM_001109710	zgc:171799; im:7158768	-	9	23151250,23163165,23163466,23164311,23164503,23258401,23258514,23258594,23258743,	23151306,23163278,23163559,23164408,23164644,23258510,23258518,23258674,23258900,	30608	0,1,0,0,1,1,2,0,2,	eE5_eS6
chr1	24994887	25004918	24999887	24999918	24993611	25010531	+	mtap	NM_200554	zgc:66012	ENSDARG00000037261	8	24993611,25001891,25002190,25002369,25006100,25006292,25009894,25010137,	24993680,25001978,25002249,25002537,25006203,25006532,25010017,25010531,	6276	0,0,0,2,2,0,0,0,	eE1_eS2
chr1	26765983	26776015	26770983	26771015	26774853	26830276	+	pspc1	NM_001045258	wu:fj85a06; fj85a06; zgc:136470	ENSDARG00000006621	9	26774853,26794589,26794979,26795191,26795658,26810877,26826241,26827509,26829639,	26775334,26794891,26795075,26795388,26795743,26810983,26826299,26827637,26830276,	3870	0,0,2,2,1,2,0,1,0,	upstream
chr1	26846123	26856149	26851123	26851149	26837430	26863162	+	zgc:153638	NM_001077787	zgc:153638	ENSDARG00000069996	8	26837430,26845768,26846621,26846872,26853958,26856561,26861952,26862229,	26837589,26845949,26846767,26847061,26854044,26856671,26862125,26863162,	13693	0,1,2,1,1,0,2,1,	eE4_eS5
chr1	30066660	30076683	30071660	30071683	30075447	30120963	+	itga6b	NM_001013448	si:dkey-18j14.1; zgc:113088; wu:fl20e08	ENSDARG00000069946	25	30075447,30090475,30090679,30092772,30094623,30097569,30098306,30098633,30098810,30099480,30099659,30099823,30106998,30108578,30109230,30109761,30110663,30110963,30111130,30113207,30113501,30116233,30117579,30117801,30119879,	30075671,30090603,30090759,30093034,30094755,30097783,30098500,30098722,30098938,30099576,30099721,30099987,30107145,30108694,30109384,30109842,30110746,30111041,30111233,30113381,30113600,30116344,30117678,30117927,30120963,	3787	0,2,1,0,1,1,2,1,0,2,2,1,0,0,2,0,0,2,2,0,0,0,0,0,0,	upstream
chr1	32070954	32080975	32075954	32075975	32080645	32244350	+	nlgn4a	NM_001166331	nlgn4b	ENSDARG00000079455	5	32080645,32129693,32207834,32221331,32243461,	32081108,32129846,32208020,32222121,32244350,	4691	0,1,1,1,2,	upstream
chr1	33185281	33195311	33190281	33190311	33191242	33201928	+	chmp2bb	NM_212904	chmp2bl; zgc:77025; chmp2b	ENSDARG00000002190	6	33191242,33191829,33194177,33197284,33198010,33200613,	33191411,33191921,33194372,33197387,33198117,33201928,	961	0,1,0,0,1,0,	upstream
chr1	33845020	33855048	33850020	33850048	33836605	33865473	+	arl6	NM_001008733	zgc:101762	ENSDARG00000032056	8	33836605,33857913,33858171,33858816,33858988,33859186,33862906,33864893,	33836626,33858059,33858233,33858885,33859083,33859316,33862962,33865473,	13415	-1,0,0,2,2,1,2,1,	5UTR
chr1	38339086	38349120	38344086	38344120	38162492	38540523	+	LOC568915	NM_001145602	-	ENSDARG00000040048	12	38162492,38255050,38273742,38289379,38469998,38483595,38515366,38520183,38522013,38534734,38535014,38540355,	38162627,38255159,38273881,38289546,38470184,38483779,38515484,38520291,38522235,38534851,38535164,38540523,	181594	0,0,1,2,1,1,2,0,0,0,0,0,	eE4_eS5
chr1	42933108	42943138	42938108	42938138	42662235	43417599	+	ctnna2	NM_001159372	si:rp71-1h10.1; bZ1H10.1; im:5410539; catna2l	ENSDARG00000024785	16	42662235,42757426,42768789,42773473,42857293,43232676,43265424,43362433,43364613,43373813,43391911,43398531,43405234,43406101,43412933,43417311,	42662337,42757622,42768956,42773740,42857497,43232757,43265577,43362526,43364770,43374014,43392063,43398645,43405416,43406207,43413068,43417599,	275873	0,0,1,0,0,0,0,0,0,1,1,0,0,2,0,0,	eE5_eS6
chr1	43027405	43037431	43032405	43032431	42662235	43417599	+	ctnna2	NM_001159372	si:rp71-1h10.1; bZ1H10.1; im:5410539; catna2l	ENSDARG00000024785	16	42662235,42757426,42768789,42773473,42857293,43232676,43265424,43362433,43364613,43373813,43391911,43398531,43405234,43406101,43412933,43417311,	42662337,42757622,42768956,42773740,42857497,43232757,43265577,43362526,43364770,43374014,43392063,43398645,43405416,43406207,43413068,43417599,	370170	0,0,1,0,0,0,0,0,0,1,1,0,0,2,0,0,	eE5_eS6
chr1	48409480	48419506	48414480	48414506	48328725	48473717	+	ccdc147	NM_001077556	ccdc147; zgc:153620	ENSDARG00000069435	17	48328725,48331588,48331936,48334621,48337683,48341070,48347538,48361776,48364110,48377267,48380351,48408577,48415195,48446107,48446294,48466897,48473579,	48329080,48331849,48332085,48334778,48337878,48341208,48347698,48361859,48364302,48377429,48380498,48408718,48415419,48446219,48446399,48467017,48473717,	85755	0,0,0,2,0,0,0,1,0,0,0,0,0,2,0,0,0,	eE12_eS13
chr1	50529402	50539422	50534402	50534422	50458789	50572686	+	gstcd	NM_001024462	zgc:110248	ENSDARG00000036494	12	50458789,50462987,50467452,50475342,50487661,50540109,50540480,50542654,50558768,50564504,50568634,50572283,	50458882,50463413,50467872,50475591,50487755,50540225,50540525,50542783,50558902,50564535,50568704,50572686,	75613	-1,0,0,0,0,1,0,0,0,2,0,1,	eE5_eS6
chr1	55288309	55298339	55293309	55293339	55276815	55294966	+	pi4k2a	NM_213358	wu:fc84f05; pi4kii; zgc:63646; pi4kII alpha	ENSDARG00000033666	11	55276815,55286998,55287397,55288963,55289275,55289424,55289638,55289865,55292439,55293227,55293821,	55277214,55287199,55287529,55289115,55289339,55289524,55289772,55289925,55293218,55293800,55294966,	16494	0,0,0,0,2,0,1,0,0,-1,-1,	3UTR
chr1	55288360	55298390	55293360	55293390	55276815	55294966	+	pi4k2a	NM_213358	wu:fc84f05; pi4kii; zgc:63646; pi4kII alpha	ENSDARG00000033666	11	55276815,55286998,55287397,55288963,55289275,55289424,55289638,55289865,55292439,55293227,55293821,	55277214,55287199,55287529,55289115,55289339,55289524,55289772,55289925,55293218,55293800,55294966,	16545	0,0,0,0,2,0,1,0,0,-1,-1,	3UTR
chr1	55288411	55298441	55293411	55293441	55276815	55294966	+	pi4k2a	NM_213358	wu:fc84f05; pi4kii; zgc:63646; pi4kII alpha	ENSDARG00000033666	11	55276815,55286998,55287397,55288963,55289275,55289424,55289638,55289865,55292439,55293227,55293821,	55277214,55287199,55287529,55289115,55289339,55289524,55289772,55289925,55293218,55293800,55294966,	16596	0,0,0,0,2,0,1,0,0,-1,-1,	3UTR
chr1	55288798	55298828	55293798	55293828	55276815	55294966	+	pi4k2a	NM_213358	wu:fc84f05; pi4kii; zgc:63646; pi4kII alpha	ENSDARG00000033666	11	55276815,55286998,55287397,55288963,55289275,55289424,55289638,55289865,55292439,55293227,55293821,	55277214,55287199,55287529,55289115,55289339,55289524,55289772,55289925,55293218,55293800,55294966,	16983	0,0,0,0,2,0,1,0,0,-1,-1,	3UTR
chr1	55288879	55298909	55293879	55293909	55276815	55294966	+	pi4k2a	NM_213358	wu:fc84f05; pi4kii; zgc:63646; pi4kII alpha	ENSDARG00000033666	11	55276815,55286998,55287397,55288963,55289275,55289424,55289638,55289865,55292439,55293227,55293821,	55277214,55287199,55287529,55289115,55289339,55289524,55289772,55289925,55293218,55293800,55294966,	17064	0,0,0,0,2,0,1,0,0,-1,-1,	3UTR
chr10	1042774	1052796	1047774	1047796	985791	1121264	+	unc5c	NM_001099984	wu:fb03d07	-	8	985791,1096086,1099600,1099878,1110686,1116892,1119435,1121175,	986023,1096269,1099768,1100043,1110746,1117084,1119783,1121264,	61983	2,1,1,1,1,1,1,1,	eE1_eS2
chr10	1891661	1901692	1896661	1896692	1878296	1921518	+	apc	NM_001143840	cb965; im:7150932; im:7152872	ENSDARG00000058868	16	1878296,1895215,1897630,1899981,1900636,1902041,1904004,1905889,1907803,1908845,1910277,1911633,1911861,1912363,1912564,1914244,	1878431,1895300,1897805,1900090,1900750,1902125,1904031,1905976,1907902,1909224,1910373,1911773,1911939,1912480,1912779,1921518,	18365	0,0,1,2,0,0,0,0,0,0,1,1,0,0,0,2,	eE2_eS3
chr10	5033918	5043947	5038918	5038947	5029154	5040362	+	enoph1	NM_001002226	zgc:91991	ENSDARG00000026198	6	5029154,5029454,5032252,5035258,5037775,5039735,	5029366,5029556,5032455,5035391,5037899,5040362,	9764	0,0,0,2,0,1,	eE5_eS6
chr10	8187561	8197580	8192561	8192580	8107186	8298735	+	tln1	NM_001009560	wu:fb05c02; sb:cb854	ENSDARG00000100729	56	8107186,8155552,8160817,8161235,8163470,8163916,8165001,8168060,8170762,8170952,8174505,8176601,8177681,8177970,8182351,8184940,8185953,8200465,8200715,8206975,8207221,8213265,8215860,8216052,8218180,8222839,8225273,8225693,8228088,8229960,8231047,8239803,8239981,8240579,8243269,8243514,8246000,8247200,8249186,8251077,8252743,8253648,8255619,8255847,8261100,8263717,8266532,8267491,8270983,8280055…	8107291,8155715,8160915,8161365,8163623,8164059,8165129,8168121,8170867,8171096,8174607,8176678,8177862,8178084,8182460,8185149,8186052,8200636,8201010,8207142,8207350,8213379,8215974,8216187,8218309,8222942,8225482,8225813,8228286,8230100,8231141,8239893,8240104,8240723,8243431,8243655,8246182,8247333,8249288,8251248,8252992,8253768,8255766,8256014,8261284,8263843,8266649,8267677,8271091,8280161…	85375	-1,0,1,0,1,1,0,2,0,0,0,0,2,0,0,1,0,0,0,1,0,0,0,0,0,0,1,0,0,0,2,0,0,0,0,0,0,2,0,0,0,0,0,0,2,0,0,0,0,0,1,0,0,0,0,0,	eE17_eS18
chr10	9186521	9196549	9191521	9191549	9183299	9188481	+	snx18b	NM_001015063	snag1; snag1b	ENSDARG00000044246	2	9183299,9187708,	9184931,9188481,	8222	0,1,	downstream
chr10	9256114	9266133	9261114	9261133	9249866	9275152	+	rasgef1bb	NM_001003479	im:7136415; zgc:91814; rasgef; fc34e01; wu:fc34e01	ENSDARG00000044251	14	9249866,9255210,9255508,9259404,9259885,9263928,9264119,9264806,9265026,9267633,9267818,9268008,9271934,9274723,	9250094,9255400,9255631,9259542,9260107,9264003,9264212,9264909,9265106,9267729,9267914,9268132,9272007,9275152,	11248	-1,0,0,0,0,0,0,0,1,0,0,0,1,2,	eE5_eS6
chr10	11731227	11741246	11736227	11736246	11733686	11754455	+	ppwd1	NM_001098758	zgc:165355	ENSDARG00000063161	11	11733686,11734041,11735001,11735232,11739460,11740006,11745130,11745399,11745966,11752726,11754258,	11733823,11734144,11735105,11735353,11739908,11740197,11745320,11745581,11746048,11752909,11754455,	2541	0,1,2,1,2,0,2,0,2,0,0,	eE4_eS5
chr10	22606995	22617022	22611995	22612022	22582235	22678339	+	nlgn2a	NM_001166336	nlgn2b	ENSDARG00000079251	8	22582235,22622107,22639908,22671501,22675803,22676182,22676713,22677420,	22582722,22622161,22640058,22671687,22676069,22676336,22677080,22678339,	29760	0,1,1,1,1,0,1,2,	eE1_eS2
chr10	30175785	30185812	30180785	30180812	30080292	30596603	+	dlg2	NM_001012378	-	ENSDARG00000099323	24	30080292,30168785,30169340,30274859,30452426,30457443,30464010,30466787,30469629,30469905,30481642,30507887,30516141,30552586,30569418,30574356,30579458,30589722,30589876,30590811,30592517,30593064,30593277,30596459,	30080354,30168941,30169502,30274913,30452477,30457568,30464180,30466924,30469774,30470047,30481702,30508044,30516244,30552701,30569595,30574432,30579558,30589773,30589978,30590835,30592690,30593174,30593369,30596603,	100493	0,0,0,0,0,0,2,1,0,1,2,2,0,1,2,2,0,1,1,1,1,0,2,1,	eE3_eS4
chr10	30756068	30766101	30761068	30761101	30757254	30761467	+	hspa8	NM_001110403	wu:fb01g06; wu:fi48b06; hsc70	ENSDARG00000068992	9	30757254,30758084,30758504,30758922,30759308,30760066,30760358,30760633,30760978,	30757339,30758294,30758710,30759075,30759864,30760269,30760557,30760866,30761467,	3814	-1,0,1,0,0,1,0,1,0,	eS9_eE9
chr10	30756068	30766101	30761068	30761101	30762969	30795620	+	si:rp71-56i13.6	NM_001045023	-	ENSDARG00000068982	9	30762969,30763291,30767898,30778326,30781053,30783636,30790459,30792601,30794716,	30763190,30763605,30768424,30778431,30781592,30783919,30790546,30792736,30795620,	1901	-1,0,2,0,0,2,0,0,0,	upstream
chr10	43381208	43391234	43386208	43386234	43351833	43387690	+	setd1ba	NM_001045134	im:7156157; si:dkey-237o15.4	ENSDARG00000060847	19	43351833,43352156,43352362,43352796,43353160,43358017,43360272,43367390,43371941,43372207,43372959,43373955,43374128,43375144,43377899,43380819,43382703,43382904,43385037,	43352044,43352209,43352517,43352895,43353431,43358139,43361296,43368100,43372112,43372301,43373159,43374031,43374512,43376515,43378075,43380945,43382823,43383042,43387690,	34375	0,2,1,0,0,1,0,1,0,0,1,0,1,1,1,0,0,0,0,	3UTR
chr11	8684194	8694213	8689194	8689213	8648408	8757051	+	zgc:110312	NM_001020583	TBL1XR1; wu:fc46g07; CH211-51H4.1; zgc:110312	ENSDARG00000058696	15	8648408,8698697,8718917,8742693,8743637,8745355,8748040,8750641,8750860,8751012,8755159,8755325,8755543,8755718,8756094,	8648661,8698760,8718983,8742796,8743783,8745575,8748173,8750783,8750924,8751110,8755220,8755447,8755618,8756066,8757051,	40786	-1,-1,-1,0,1,0,1,2,0,1,0,1,0,0,-1,	5UTR
chr11	11626875	11636903	11631875	11631903	11625389	11635357	+	zgc:171226	NM_001102641	-	ENSDARG00000044973	8	11625389,11628143,11628313,11632029,11634013,11634577,11634910,11635034,	11625780,11628228,11628468,11632188,11634139,11634795,11634938,11635357,	6486	0,0,1,0,0,0,2,-1,	eE3_eS4
chr11	13397404	13407438	13402404	13402438	13393415	13398588	+	atp5b	NM_001024429	fj55c09; hm:zehn0534; wu:fj38d01; wu:fj55c09; fj13e04; zgc:111961; im:6793121; wu:fj13e04	ENSDARG00000070083	10	13393415,13394244,13394505,13394803,13396060,13396352,13396606,13397668,13397962,13398249,	13393600,13394418,13394680,13394925,13396245,13396511,13396729,13397881,13398164,13398588,	8989	0,1,1,2,1,0,0,0,0,1,	downstream
chr11	13645800	13655829	13650800	13650829	13609755	13691172	+	homer3	NM_201113	zgc:55557	ENSDARG00000010789	11	13609755,13631447,13634262,13637849,13665643,13670602,13679026,13680113,13688621,13689502,13689585,	13610077,13631604,13634394,13637957,13665783,13670759,13679137,13680194,13689492,13689573,13691172,	41045	0,2,0,0,0,2,0,0,0,-1,-1,	eE4_eS5
chr11	16691943	16701966	16696943	16696966	16601599	16709240	+	slc25a26	NM_001030143	zgc:110080	ENSDARG00000058208	10	16601599,16602854,16605786,16622547,16622832,16666458,16679365,16685721,16690727,16708766,	16601736,16603011,16605896,16622652,16622880,16666503,16679435,16685786,16690801,16709240,	95344	0,0,1,0,0,0,0,1,0,2,	eE9_eS10
chr11	19327731	19337765	19332731	19332765	19293456	19506334	+	magi1b	NM_001007063	magi1; wu:fe48b06; MAGI-1; wu:fj98f08; baiap1; fe48b06	ENSDARG00000003169	22	19293456,19390824,19433825,19439586,19445361,19447939,19449939,19458054,19458877,19460373,19461824,19462098,19481347,19482873,19487302,19488723,19492794,19496643,19500744,19502217,19502687,19504914,	19294260,19390941,19433945,19439793,19445578,19448022,19449975,19458112,19458963,19460490,19462010,19462734,19481379,19483117,19487394,19488916,19493097,19496847,19500838,19502305,19502831,19506334,	39275	0,1,1,1,1,2,1,1,2,1,1,1,1,0,1,0,1,1,1,2,0,0,	eE1_eS2
chr11	21111607	21121638	21116607	21116638	20746667	21202180	+	cdh4	NM_131086	R-cadherin; zgc:136316; rcad	ENSDARG00000015002	17	20746667,20749391,20925632,21011516,21032923,21076060,21101205,21119652,21146813,21163321,21169487,21175694,21191047,21193074,21195976,21196275,21200708,	20746827,20749503,20925656,21011743,21033112,21076216,21101350,21119825,21146951,21163507,21169741,21175837,21191284,21193308,21196116,21196440,21202180,	369940	0,0,1,1,0,0,0,1,0,0,0,2,1,1,1,0,0,	eE7_eS8
chr11	22425670	22435697	22430670	22430697	22419557	22427601	+	zgc:101564	NM_001013545	-	ENSDARG00000070621	6	22419557,22419998,22420294,22421151,22426664,22427273,	22419664,22420192,22420372,22421276,22427201,22427601,	11113	-1,0,2,2,1,-1,	downstream
chr11	31516673	31526704	31521673	31521704	31511970	31518100	+	zgc:153943	NM_001077341	zgc:153943	ENSDARG00000061553	2	31511970,31514791,	31512086,31518100,	9703	-1,0,	downstream
chr11	31516673	31526704	31521673	31521704	31522989	31537208	+	tpc3	NM_001177445	tpc3	ENSDARG00000078959	19	31522989,31524149,31524320,31527303,31527816,31529465,31529683,31529876,31531336,31531638,31531926,31533209,31533472,31533643,31534792,31535608,31536290,31536532,31536979,	31523200,31524232,31524435,31527432,31527933,31529584,31529785,31530003,31531544,31531783,31532112,31533274,31533560,31533713,31535012,31535699,31536404,31536645,31537208,	1316	0,0,2,0,0,0,2,2,0,1,2,2,1,2,0,1,2,2,1,	upstream
chr11	45271617	45281636	45276617	45276636	44900476	45553625	+	gli2b	NM_001015069	-	-	4	44900476,44945680,45122656,45553427,	44900798,44945801,45122762,45553625,	376141	-1,0,1,-1,	3UTR
chr11	46258533	46268559	46263533	46263559	46235089	46264010	+	sos1	NM_001082993	fj59e07; zgc:158274; wu:fj59e07	ENSDARG00000100503	17	46235089,46238240,46246926,46249435,46251055,46253466,46254977,46255192,46258707,46258984,46259330,46259982,46261289,46261765,46262070,46263759,46263934,	46235208,46238366,46247058,46249600,46251070,46253522,46255097,46255355,46258825,46259157,46259447,46260250,46261334,46261884,46263726,46263920,46264010,	28444	0,0,0,0,0,0,2,2,0,1,0,0,1,1,0,-1,-1,	3UTR
chr12	1551266	1561295	1556266	1556295	1490996	1566132	+	pemt	NM_200158	zgc:55479	ENSDARG00000103614	7	1490996,1492493,1514165,1526401,1531594,1562879,1564315,	1491185,1492601,1514281,1526547,1531706,1562954,1566132,	65270	0,0,0,2,1,2,2,	eE5_eS6
chr12	8167042	8177075	8172042	8172075	8116233	8183405	+	phyhiplb	NM_001005602	zgc:100983; phyhipl	ENSDARG00000070498	6	8116233,8125263,8174529,8177168,8177615,8182735,	8116618,8125377,8174726,8177343,8177733,8183405,	55809	-1,0,1,0,1,2,	eE2_eS3
chr12	10250976	10261007	10255976	10256007	10253943	10264597	+	dnajc9	NM_001002433	zgc:92648	ENSDARG00000031293	6	10253943,10254291,10257485,10259790,10260319,10264255,	10254065,10254471,10257626,10260045,10260403,10264597,	2033	-1,0,0,0,0,0,	eE2_eS3
chr12	10494407	10504426	10499407	10499426	10495796	10576492	+	heatr1	NM_199900	BAP28; flj10359; wu:fi69e12; BAP28-like; fi69e12; zgc:63510; zC146F4.2	ENSDARG00000099742	45	10495796,10497865,10503044,10505542,10505779,10505962,10510573,10511848,10513706,10514203,10514404,10516597,10518576,10518762,10519827,10521952,10524301,10528503,10532834,10534588,10535924,10536198,10538115,10541670,10541999,10542183,10545020,10547413,10547738,10550808,10553686,10555633,10555901,10556041,10559408,10559669,10562499,10562738,10565644,10565853,10568376,10570307,10572639,10575003,105…	10495847,10498007,10503261,10505684,10505881,10506109,10510785,10511979,10513806,10514308,10514522,10516705,10518672,10518845,10520039,10522074,10524496,10528672,10532983,10534781,10536097,10536354,10538358,10541802,10542097,10542330,10545139,10547535,10547867,10551039,10553816,10555803,10555954,10556165,10559549,10559971,10562650,10562897,10565779,10565958,10568545,10570498,10572798,10575112,105…	3611	-1,0,1,2,0,0,0,2,1,2,2,0,0,0,2,1,0,0,1,0,1,0,0,0,0,2,2,1,0,0,0,1,0,2,0,0,2,0,0,0,0,1,0,0,1,	eE2_eS3
chr12	10509794	10519819	10514794	10514819	10495796	10576492	+	heatr1	NM_199900	BAP28; flj10359; wu:fi69e12; BAP28-like; fi69e12; zgc:63510; zC146F4.2	ENSDARG00000099742	45	10495796,10497865,10503044,10505542,10505779,10505962,10510573,10511848,10513706,10514203,10514404,10516597,10518576,10518762,10519827,10521952,10524301,10528503,10532834,10534588,10535924,10536198,10538115,10541670,10541999,10542183,10545020,10547413,10547738,10550808,10553686,10555633,10555901,10556041,10559408,10559669,10562499,10562738,10565644,10565853,10568376,10570307,10572639,10575003,105…	10495847,10498007,10503261,10505684,10505881,10506109,10510785,10511979,10513806,10514308,10514522,10516705,10518672,10518845,10520039,10522074,10524496,10528672,10532983,10534781,10536097,10536354,10538358,10541802,10542097,10542330,10545139,10547535,10547867,10551039,10553816,10555803,10555954,10556165,10559549,10559971,10562650,10562897,10565779,10565958,10568545,10570498,10572798,10575112,105…	18998	-1,0,1,2,0,0,0,2,1,2,2,0,0,0,2,1,0,0,1,0,1,0,0,0,0,2,2,1,0,0,0,1,0,2,0,0,2,0,0,0,0,1,0,0,1,	eE11_eS12
chr12	14357280	14367314	14362280	14362314	14350469	14367777	+	atp2a1l	NM_001077533	im:7145237; zgc:154094; si:ch211-198p7.3	ENSDARG00000035458	24	14350469,14351628,14351770,14353977,14354408,14355265,14355998,14357208,14357699,14359286,14359474,14359664,14359884,14360140,14361509,14361720,14362036,14362421,14362703,14363593,14364394,14364594,14364992,14367484,	14350726,14351646,14351853,14354082,14354547,14355346,14356084,14357506,14357866,14359375,14359577,14359796,14360001,14360359,14361621,14361944,14362257,14362624,14362789,14363727,14364512,14364712,14365036,14367777,	11811	0,1,1,0,0,1,1,0,1,0,2,0,0,0,0,1,0,2,1,0,2,0,1,-1,	eE17_eS18
chr12	19811629	19821655	19816629	19816655	19744159	19813282	+	wu:fb39e12	NM_001201558	fb39e12; wu:fb39e12	ENSDARG00000076229	19	19744159,19744997,19758671,19793985,19800390,19800538,19800983,19804687,19805406,19805611,19806568,19806864,19807725,19808718,19809320,19810682,19810948,19811141,19811973,	19744194,19745067,19758870,19794051,19800446,19800614,19801130,19804848,19805523,19805859,19806740,19807251,19808634,19808922,19809419,19810817,19811035,19811202,19813282,	72470	-1,-1,0,1,1,0,1,1,0,0,2,0,0,0,0,0,0,0,1,	downstream
chr12	20990133	21000156	20995133	20995156	20963146	21028788	+	cpped1	NM_001007413	zgc:101576	ENSDARG00000031968	4	20963146,20974125,21002985,21027617,	20963363,20974344,21003408,21028788,	31987	0,1,1,1,	eE2_eS3
chr12	22723539	22733568	22728539	22728568	22651882	22904554	+	ca10a	NM_001037121	si:ch211-29a20.1; zgc:123167	ENSDARG00000052644	9	22651882,22674906,22756394,22880913,22889643,22895222,22900119,22902007,22904409,	22652062,22674981,22756537,22881099,22889739,22895295,22900274,22902182,22904554,	76657	0,1,1,0,0,0,1,0,1,	eE2_eS3
chr12	24812204	24822223	24817204	24817223	24794108	24837763	+	waca	NM_199660	wac; wu:fc13f04; wu:fj68f01; zgc:55755	ENSDARG00000012577	13	24794108,24794434,24795260,24802030,24807537,24812100,24822755,24825479,24828788,24829053,24831428,24833652,24837280,	24794256,24794468,24795447,24802122,24807653,24812216,24823007,24825602,24828940,24829169,24831678,24833780,24837763,	23096	0,2,0,1,0,2,1,1,1,0,2,0,2,	eE6_eS7
chr12	26986017	26996043	26991017	26991043	26960372	27012961	+	ppm1bb	NM_001007313	fc18g04; ppm1a; zgc:92329; wu:fc18g04	ENSDARG00000011496	6	26960372,26995211,26999891,27000480,27004349,27010906,	26960706,26996057,27000009,27000592,27004407,27012961,	30645	-1,0,0,1,2,0,	5UTR
chr12	28503061	28513087	28508061	28508087	28448411	28535357	+	znf438	NM_001077161	zfp438; wu:fi27h05; zgc:152875	ENSDARG00000061311	5	28448411,28512011,28528728,28530779,28534706,	28448478,28512095,28528802,28532397,28535357,	59650	-1,-1,0,1,2,	5UTR
chr12	30815240	30825262	30820240	30820262	30788279	30819195	+	bms1l	NM_001111150	bms1l; im:7152071; wu:fb37d08	ENSDARG00000054154	23	30788279,30788908,30789247,30790517,30792141,30792406,30793745,30794437,30794862,30799216,30802885,30803253,30803514,30806583,30806748,30807361,30807700,30808765,30808960,30810695,30812618,30815009,30817487,	30788423,30789094,30789438,30790597,30792330,30792549,30793867,30794631,30795002,30799752,30802987,30803408,30803596,30806663,30806955,30807550,30807881,30808824,30809083,30810843,30812794,30815171,30819195,	31961	-1,0,2,1,0,0,2,1,0,2,1,1,0,1,0,0,0,1,0,0,1,0,0,	downstream
chr12	34994508	35004539	34999508	34999539	34979365	35032034	+	slc9a3r1	NM_212707	wu:fd20a02; zgc:77629; cb895; slc9a3r2; zgc:55541	ENSDARG00000000068	6	34979365,35002202,35013908,35023102,35027561,35031138,	34979956,35002373,35014062,35023146,35027738,35032034,	20143	0,0,0,1,0,0,	eE1_eS2
chr12	37708739	37718769	37713739	37713769	37715610	37723041	+	zgc:162235	NM_001110465	zgc:162235	ENSDARG00000100285	13	37715610,37716352,37716793,37717739,37719272,37719568,37719861,37720147,37720364,37722017,37722246,37722539,37722928,	37715932,37716531,37716955,37717855,37719415,37719682,37720001,37720270,37720585,37722153,37722393,37722734,37723041,	1871	-1,0,0,0,2,1,1,0,0,2,0,0,-1,	upstream
chr12	45543452	45553471	45548452	45548471	45543223	45719570	+	dock1	NM_001110011	-	-	21	45543223,45605775,45607233,45607356,45614952,45618045,45622297,45650236,45653298,45657553,45664935,45669257,45673639,45675730,45677919,45679433,45686862,45686876,45688805,45708872,45719424,	45543353,45605859,45607274,45607412,45615049,45618194,45622433,45650394,45653380,45657689,45665008,45669337,45673765,45675855,45678018,45679507,45686875,45687054,45688889,45709010,45719570,	5229	0,1,1,0,2,0,2,0,2,0,1,2,1,1,0,0,1,2,0,0,0,	eE1_eS2
chr12	45920607	45930626	45925607	45925626	45877300	45923467	+	LOC100006246	NM_001202472	-	ENSDARG00000077461	11	45877300,45884487,45887083,45891106,45891438,45892698,45896446,45897077,45917395,45917780,45923143,	45877736,45884681,45887456,45891340,45891536,45892850,45896638,45897227,45917586,45917968,45923467,	48307	0,0,2,0,0,2,1,1,1,0,2,	downstream
chr12	48005689	48015708	48010689	48010708	47985030	48039200	+	fam53b	NM_001007187	wu:fo86c04; zgc:55329; zgc:77156	ENSDARG00000016156	5	47985030,48016565,48021058,48031632,48038486,	47985134,48016731,48021113,48032291,48039200,	25659	-1,0,0,1,0,	5UTR
chr12	48263504	48273530	48268504	48268530	48192059	48266670	+	mtr	NM_198072	cb830	-	31	48192059,48195941,48196317,48196544,48196710,48196906,48198430,48198746,48199958,48200385,48200518,48201150,48202845,48205842,48205965,48206294,48208893,48209163,48209882,48210224,48210692,48213129,48213330,48213716,48213869,48216697,48216999,48219832,48265628,48266139,48266476,	48192178,48196153,48196407,48196614,48196803,48197013,48198490,48198841,48200059,48200447,48200586,48201230,48202958,48205865,48206029,48206480,48209073,48209280,48210023,48210314,48210845,48213237,48213431,48213784,48213990,48216779,48217098,48219908,48265782,48266384,48266670,	76445	0,1,0,0,1,1,0,0,2,1,0,2,1,0,2,0,0,0,0,0,0,0,0,2,1,2,0,0,1,1,0,	downstream
chr13	4326350	4336369	4331350	4331369	4326424	4337771	+	pla2g12b	NM_213430	wu:fc91d12; zgc:56487; zgc:77746; zgc:111897; wu:fb26d02; wu:fb99g06	ENSDARG00000015662	4	4326424,4329017,4334296,4336680,	4326819,4329094,4334462,4337771,	4926	0,1,0,1,	eE2_eS3
chr13	6279412	6289446	6284412	6284446	6285082	6290342	+	tuba4l	NM_199795	zgc:76934; fi05b01; wu:fi05b01; zgc:55727	ENSDARG00000074289	4	6285082,6287302,6287766,6289321,	6285225,6287522,6287915,6290342,	670	0,0,1,0,	upstream
chr13	10458038	10468063	10463038	10463063	10364644	10488017	+	lrpprc	NM_001142592	wu:fc13c04; wu:fj38h02; im:7151572; im:7150924	ENSDARG00000043970	38	10364644,10367059,10367371,10368135,10371995,10372148,10372313,10374840,10375234,10377689,10381372,10389276,10389476,10392924,10396061,10396174,10398979,10404233,10405030,10405169,10406664,10409605,10426128,10437558,10439264,10451428,10451580,10451750,10452695,10455585,10460752,10460924,10468962,10471903,10475610,10475866,10479196,10487508,	10364848,10367283,10367494,10368257,10372054,10372235,10372440,10374985,10375389,10377795,10381480,10389395,10389570,10392994,10396089,10396232,10399086,10404311,10405087,10405283,10406795,10409691,10426336,10437683,10439371,10451497,10451671,10451893,10452846,10455712,10460841,10461126,10469093,10472019,10475685,10475951,10479339,10488017,	98394	0,2,1,1,0,2,2,0,1,0,1,1,0,1,2,0,1,0,0,0,0,2,1,2,1,0,0,1,0,1,2,1,2,1,0,0,1,0,	eE32_eS33
chr13	13878464	13888483	13883464	13883483	13867335	14040442	+	atrn	NM_001145615	si:dkey-259n11.1	ENSDARG00000062164	28	13867335,13884784,13894144,13897969,13909473,13927962,13928226,13931776,13939616,13942165,13947985,13949888,13953263,13953484,13955407,13957965,13958999,13963072,13964861,13965075,13975139,13975402,13977621,13977811,13992642,13998040,14033777,14040328,	13867598,13884868,13894258,13898098,13909676,13928131,13928317,13932026,13939800,13942320,13948070,13950109,13953385,13953623,13955589,13958185,13959185,13963321,13964999,13965169,13975192,13975497,13977700,13977969,13992704,13998119,14033885,14040442,	16129	0,2,2,2,2,1,2,0,1,2,1,2,1,0,1,0,1,1,1,1,2,1,0,1,0,2,0,0,	eE1_eS2
chr13	13894897	13904917	13899897	13899917	13867335	14040442	+	atrn	NM_001145615	si:dkey-259n11.1	ENSDARG00000062164	28	13867335,13884784,13894144,13897969,13909473,13927962,13928226,13931776,13939616,13942165,13947985,13949888,13953263,13953484,13955407,13957965,13958999,13963072,13964861,13965075,13975139,13975402,13977621,13977811,13992642,13998040,14033777,14040328,	13867598,13884868,13894258,13898098,13909676,13928131,13928317,13932026,13939800,13942320,13948070,13950109,13953385,13953623,13955589,13958185,13959185,13963321,13964999,13965169,13975192,13975497,13977700,13977969,13992704,13998119,14033885,14040442,	32562	0,2,2,2,2,1,2,0,1,2,1,2,1,0,1,0,1,1,1,1,2,1,0,1,0,2,0,0,	eE4_eS5
chr13	15264286	15274305	15269286	15269305	15192961	15357791	+	loxl3	NM_001145684	fj60c12; wu:fj60c12; im:7157119; loxl3; zgc:162959	ENSDARG00000039563	14	15192961,15194143,15194626,15231805,15243416,15281133,15288733,15296590,15308230,15351942,15353942,15354144,15355159,15357717,	15193289,15194307,15194844,15232013,15243597,15281288,15288904,15296746,15308390,15352186,15354058,15354281,15355271,15357791,	76325	0,1,0,2,0,1,0,0,0,1,2,1,0,1,	eE5_eS6
chr13	15660001	15670020	15665001	15665020	15656043	15680279	+	trmt61a	NM_001002321	zgc:86657	ENSDARG00000008480	4	15656043,15658680,15666876,15679126,	15656120,15659055,15667143,15680279,	8958	-1,0,1,1,	eE2_eS3
chr13	16445759	16455778	16450759	16450778	16391898	16544405	+	dlg5a	NM_001145603	dlg5; wu:fc28f03	ENSDARG00000074059	32	16391898,16437729,16440749,16445785,16454928,16459006,16462134,16469441,16469741,16471810,16473956,16474177,16477551,16480215,16484990,16487995,16493274,16497432,16497667,16502286,16510172,16511987,16512211,16516779,16522373,16523220,16526334,16526614,16528786,16532053,16539999,16544301,	16392199,16437892,16440893,16445969,16455188,16459319,16462365,16469626,16469867,16471943,16474084,16474353,16477655,16480308,16485857,16488116,16493383,16497557,16497757,16502455,16510335,16512121,16512376,16516963,16522522,16523391,16526531,16526758,16528914,16532163,16540109,16544405,	58861	0,1,2,2,0,2,0,0,2,2,0,2,1,0,0,0,1,2,1,1,2,0,2,2,0,2,2,1,1,0,2,1,	eE4_eS5
chr13	16643640	16653671	16648640	16648671	16571631	16934822	+	kcnma1a	NM_001145600	kcnma1; si:ch211-39f22.2	ENSDARG00000079840	29	16571631,16671170,16751239,16781668,16781962,16806416,16808609,16809087,16815017,16831575,16831934,16846662,16849826,16850535,16858511,16860129,16867147,16867366,16891310,16901814,16904318,16904955,16914108,16920708,16924880,16925795,16927699,16931154,16934670,	16571868,16671335,16751301,16781762,16782074,16806492,16808685,16809258,16815109,16831686,16832040,16846745,16849896,16850691,16858621,16860198,16867234,16867443,16891404,16901938,16904543,16905148,16914222,16920839,16925075,16925914,16927924,16931183,16934822,	77009	0,0,0,2,0,1,2,0,0,2,2,0,2,0,0,2,2,2,1,2,0,0,1,1,0,0,2,2,1,	eE1_eS2
chr13	24214644	24224667	24219644	24219667	24212342	24219764	+	agt	NM_198063	wu:fj87b02; wu:fb62f06; zgc:111892	ENSDARG00000016412	5	24212342,24213923,24217154,24217504,24219348,	24212377,24214713,24217425,24217655,24219764,	7302	-1,0,1,2,0,	3UTR
chr13	25701332	25711356	25706332	25706356	25710585	25722545	+	bag3	NM_001003533	zgc:100859	ENSDARG00000039486	4	25710585,25716582,25719422,25721182,	25710770,25716891,25719710,25722545,	4253	0,0,0,0,	upstream
chr13	28798993	28809014	28803993	28804014	28803995	28822199	+	wbp1la	NM_001044333	si:ch211-67n3.1; wu:fb93b04; zgc:136955	ENSDARG00000013245	4	28803995,28812474,28816078,28819654,	28804165,28812577,28816240,28822199,	2	0,0,1,1,	upstream
chr13	31630015	31640037	31635015	31635037	31625766	31646846	+	tdrd9	NM_001130512	tdrd9l; si:dkey-15f17.9	ENSDARG00000013453	35	31625766,31626345,31628639,31628843,31629314,31631087,31631256,31631522,31631892,31632289,31632467,31632611,31632807,31632988,31634308,31634563,31634732,31634891,31636177,31636317,31636998,31637558,31637896,31638137,31640111,31640445,31642433,31643158,31643613,31643767,31644204,31644837,31646089,31646284,31646452,	31625891,31626437,31628713,31629065,31629437,31631168,31631427,31631626,31632012,31632374,31632525,31632716,31632905,31633120,31634468,31634627,31634796,31634936,31636231,31636434,31637106,31637659,31638070,31638249,31640327,31640535,31642691,31643326,31643684,31643877,31644301,31644976,31646208,31646357,31646846,	9249	0,2,1,0,0,0,0,0,2,2,0,1,1,0,0,1,2,0,0,0,0,0,2,2,0,0,0,0,0,2,1,2,0,2,0,	eE18_eS19
chr13	31770235	31780254	31775235	31775254	31769413	31803792	+	ppm1aa	NM_131429	pp2ca2	ENSDARG00000032155	6	31769413,31773253,31775568,31775764,31782732,31803362,	31769729,31774125,31775686,31775876,31782790,31803792,	5822	-1,0,0,1,2,0,	eE2_eS3
chr14	7465823	7475854	7470823	7470854	7420415	7488052	+	gfra3	NM_001256636	-	ENSDARG00000087704	8	7420415,7448812,7460614,7462279,7472951,7473486,7476450,7487568,	7420941,7449097,7460707,7462628,7473061,7473621,7476581,7488052,	50408	0,1,1,1,2,1,1,0,	eE4_eS5
chr14	7840303	7850322	7845303	7845322	7770425	7857783	+	ppp3cb	NM_001017856	wu:fq19c08; zgc:110141	ENSDARG00000025106	13	7770425,7823145,7829583,7829800,7831655,7834658,7846134,7846703,7851181,7853842,7854166,7857285,7857735,	7770545,7823346,7829708,7829912,7831801,7834798,7846212,7846798,7851307,7853920,7854251,7857383,7857783,	74878	0,1,1,0,1,0,2,2,1,1,1,2,1,	eE6_eS7
chr14	8858977	8868996	8863977	8863996	8793035	8935576	+	zgc:153681	NM_001045429	-	ENSDARG00000086017	20	8793035,8796661,8800750,8801130,8806418,8811559,8811807,8811962,8812151,8924600,8924890,8928580,8931290,8932199,8932353,8934462,8934607,8934807,8934946,8935265,	8793171,8796718,8800946,8801254,8806502,8811664,8811888,8812032,8812240,8924708,8925000,8928617,8931359,8932255,8932458,8934518,8934723,8934850,8935019,8935576,	70942	0,1,1,2,0,0,0,0,1,0,0,2,0,0,2,2,1,0,1,2,	eE9_eS10
chr14	17952836	17962867	17957836	17957867	17943776	17994229	+	rraga	NM_199714	wu:fc68h09; RRAGB; zgc:56499	ENSDARG00000104149	8	17943776,17944070,17944381,17944562,17944845,17945017,17968625,17993916,	17943843,17944293,17944477,17944685,17944937,17945133,17968744,17994229,	14060	1,2,0,0,0,2,1,-1,	eE6_eS7
chr14	21986682	21996702	21991682	21991702	21931130	22001851	+	zgc:66433	NM_199273	hm:zeh0009; cb421; sb:cb421; wu:fj98c11	ENSDARG00000071697	14	21931130,21942797,21956168,21967644,21971693,21974552,21979594,21989347,21989702,21992508,21995008,21997539,21999408,22000918,	21931346,21942857,21956248,21967813,21971826,21974711,21979654,21989506,21989808,21992849,21996341,21997673,21999496,22001851,	60552	-1,0,2,1,2,0,0,0,0,1,0,1,0,1,	eE9_eS10
chr14	24902341	24912367	24907341	24907367	24875048	24903794	+	kif3a	NM_001017604	zgc:110284; wu:fc55h04	ENSDARG00000087538	17	24875048,24876554,24880172,24880423,24882214,24883655,24886188,24886471,24886804,24895721,24898044,24898317,24898508,24900115,24900271,24900420,24903117,	24875192,24876837,24880317,24880508,24882320,24883795,24886386,24886646,24886897,24895878,24898225,24898428,24898634,24900169,24900340,24900548,24903794,	32293	0,0,1,2,0,1,0,0,1,1,2,0,0,0,0,0,2,	downstream
chr14	42008566	42018592	42013566	42013592	41963113	42041778	+	tnmd	NM_001114413	zgc:172161	ENSDARG00000052615	7	41963113,41971722,42006889,42012710,42027115,42030600,42040512,	41963239,41971863,42007030,42012809,42027275,42030707,42041778,	50453	0,0,0,0,0,1,0,	eE4_eS5
chr14	47512429	47522460	47517429	47517460	47487910	47519382	+	zgc:110741	NM_001013347	-	ENSDARG00000101961	15	47487910,47488923,47493706,47496819,47497026,47498727,47499937,47500578,47504041,47505580,47509970,47511706,47518348,47518868,47519299,	47487984,47489032,47493791,47496920,47497102,47498812,47499965,47500717,47504131,47505682,47510115,47511910,47518511,47519290,47519382,	29519	-1,0,2,0,2,0,1,2,0,0,0,1,1,2,-1,	eE12_eS13
chr14	47512429	47522460	47517429	47517460	47081993	47926901	+	atp8a1	NM_001076572	zgc:154074	ENSDARG00000063001	10	47081993,47896352,47903618,47910461,47911895,47916421,47921624,47921818,47924492,47926259,	47082265,47896455,47903717,47910507,47911936,47916495,47921694,47921946,47924604,47926901,	435436	0,2,0,0,1,0,2,0,2,0,	eE1_eS2
chr14	47797317	47807346	47802317	47802346	47081993	47926901	+	atp8a1	NM_001076572	zgc:154074	ENSDARG00000063001	10	47081993,47896352,47903618,47910461,47911895,47916421,47921624,47921818,47924492,47926259,	47082265,47896455,47903717,47910507,47911936,47916495,47921694,47921946,47924604,47926901,	720324	0,2,0,0,1,0,2,0,2,0,	eE1_eS2
chr14	47872736	47882755	47877736	47877755	47081993	47926901	+	atp8a1	NM_001076572	zgc:154074	ENSDARG00000063001	10	47081993,47896352,47903618,47910461,47911895,47916421,47921624,47921818,47924492,47926259,	47082265,47896455,47903717,47910507,47911936,47916495,47921694,47921946,47924604,47926901,	795743	0,2,0,0,1,0,2,0,2,0,	eE1_eS2
chr14	49241623	49251649	49246623	49246649	49248444	49255475	+	cryba1l	NM_001017738	cryba1l; zgc:112134	ENSDARG00000032929	6	49248444,49248799,49250337,49250544,49251641,49255114,	49248488,49248882,49250456,49250686,49251784,49255475,	1821	-1,0,0,2,0,2,	upstream
chr14	49366328	49376360	49371328	49371360	49346446	49369877	+	anxa5a	NM_001113582	zgc:172159	ENSDARG00000026406	13	49346446,49346732,49352469,49354405,49360239,49360500,49362703,49364663,49365723,49365902,49369103,49369282,49369629,	49346477,49346767,49352554,49354500,49360353,49360591,49362783,49364714,49365817,49365998,49369162,49369405,49369877,	24882	-1,0,0,1,0,0,1,0,0,1,1,0,0,	downstream
chr15	959859	969885	964859	964885	962212	975247	+	zgc:136911	NM_001045331	zgc:136911	ENSDARG00000043089	15	962212,965606,967574,967852,968110,968375,969109,969760,970015,970497,970773,971033,972238,972429,974814,	962255,965760,967773,967934,968233,968479,969282,969907,970225,970584,970950,971160,972339,972600,975247,	2647	-1,0,0,1,2,2,1,0,0,0,0,0,1,0,0,	5UTR
chr15	3026207	3036238	3031207	3031238	3021877	3036798	+	lrig3	NM_001110347	-	-	13	3021877,3022524,3024350,3024690,3024988,3027493,3028021,3028177,3028441,3030161,3031911,3032313,3036448,	3022012,3022668,3024494,3024834,3025132,3027574,3028093,3028249,3028605,3030491,3032193,3032686,3036798,	9330	2,2,2,2,2,2,2,2,2,1,1,0,0,	eE10_eS11
chr15	3026371	3036402	3031371	3031402	3021877	3036798	+	lrig3	NM_001110347	-	-	13	3021877,3022524,3024350,3024690,3024988,3027493,3028021,3028177,3028441,3030161,3031911,3032313,3036448,	3022012,3022668,3024494,3024834,3025132,3027574,3028093,3028249,3028605,3030491,3032193,3032686,3036798,	9494	2,2,2,2,2,2,2,2,2,1,1,0,0,	eE10_eS11
chr15	3026423	3036454	3031423	3031454	3021877	3036798	+	lrig3	NM_001110347	-	-	13	3021877,3022524,3024350,3024690,3024988,3027493,3028021,3028177,3028441,3030161,3031911,3032313,3036448,	3022012,3022668,3024494,3024834,3025132,3027574,3028093,3028249,3028605,3030491,3032193,3032686,3036798,	9546	2,2,2,2,2,2,2,2,2,1,1,0,0,	eE10_eS11
chr15	3026505	3036536	3031505	3031536	3021877	3036798	+	lrig3	NM_001110347	-	-	13	3021877,3022524,3024350,3024690,3024988,3027493,3028021,3028177,3028441,3030161,3031911,3032313,3036448,	3022012,3022668,3024494,3024834,3025132,3027574,3028093,3028249,3028605,3030491,3032193,3032686,3036798,	9628	2,2,2,2,2,2,2,2,2,1,1,0,0,	eE10_eS11
chr15	3026647	3036678	3031647	3031678	3021877	3036798	+	lrig3	NM_001110347	-	-	13	3021877,3022524,3024350,3024690,3024988,3027493,3028021,3028177,3028441,3030161,3031911,3032313,3036448,	3022012,3022668,3024494,3024834,3025132,3027574,3028093,3028249,3028605,3030491,3032193,3032686,3036798,	9770	2,2,2,2,2,2,2,2,2,1,1,0,0,	eE10_eS11
chr15	9451216	9461246	9456216	9456246	9438546	9456250	+	slc37a4a	NM_214738	zgc:77098; wu:fc25d06; slc37a4	ENSDARG00000038106	8	9438546,9443523,9445240,9447154,9452348,9452626,9453206,9456021,	9438746,9443756,9445484,9447313,9452434,9452740,9453345,9456250,	17670	0,1,0,1,1,0,0,1,	3UTR
chr15	10891850	10901870	10896850	10896870	10534564	10988550	+	odz4	NM_130969	odz4; ten-4; ten-m4	ENSDARG00000105088	32	10534564,10650317,10656006,10723451,10747466,10756750,10761547,10775485,10783914,10790360,10809193,10810384,10821635,10833821,10846499,10851813,10865118,10876421,10881171,10883816,10889826,10902666,10909359,10925073,10942286,10951526,10963911,10964979,10969487,10986594,10987516,10988528,	10534825,10650602,10656279,10723670,10747713,10756849,10761783,10775650,10784129,10790577,10809295,10810579,10821836,10834007,10846646,10852030,10865238,10876683,10881439,10883960,10890076,10902899,10909514,10925951,10942459,10951762,10964208,10966594,10969630,10987456,10987829,10988550,	362286	-1,0,1,1,1,2,2,1,1,0,1,1,1,1,1,1,2,2,0,1,1,2,1,0,2,1,0,0,1,0,-1,-1,	eE21_eS22
chr15	14550737	14560756	14555737	14555756	14535626	14612278	+	traf4a	NM_205762	traf4l; zgc:77418	ENSDARG00000003963	8	14535626,14588024,14597296,14597928,14602904,14606042,14608177,14610612,	14536020,14588076,14597401,14598090,14603066,14606198,14608552,14612278,	20111	0,2,0,0,0,0,0,0,	eE1_eS2
chr15	17761467	17771498	17766467	17766498	17741432	17887819	+	cadm1b	NM_001113552	sc:d0664	ENSDARG00000042677	9	17741432,17764328,17778742,17784324,17800638,17805366,17807922,17884217,17887700,	17741455,17764475,17778895,17784462,17800797,17805463,17808095,17884343,17887819,	25035	2,1,1,1,1,1,2,1,1,	eE2_eS3
chr15	24789642	24799666	24794642	24794666	24783195	24817101	+	pak4	NM_001002222	wu:fd12b01; im:5916170; zgc:92014	ENSDARG00000018110	10	24783195,24799150,24799453,24799752,24804033,24809292,24810126,24813226,24813435,24813654,	24783324,24799372,24799665,24800185,24804504,24809426,24810253,24813352,24813570,24817101,	11447	-1,0,0,2,0,0,2,0,0,0,	5UTR
chr15	25654932	25664963	25659932	25659963	25426205	25738348	+	rtn4rl1b	NM_203480	rtn4rl1; NgRH2a	ENSDARG00000098528	3	25426205,25735585,25736155,	25427069,25736037,25738348,	233727	0,1,0,	eE1_eS2
chr15	26400564	26410585	26405564	26405585	26276831	26703646	+	bcas3	NM_200622	zgc:63764	ENSDARG00000090764	25	26276831,26277604,26277885,26278664,26281401,26293016,26297594,26319333,26319551,26323285,26325282,26329643,26334066,26361751,26368640,26387119,26406741,26407478,26408094,26418990,26423501,26425607,26676980,26701166,26701989,	26276888,26277693,26277940,26278740,26281508,26293098,26297667,26319441,26319628,26323362,26325366,26329814,26334160,26361885,26368905,26387270,26406866,26407644,26408195,26419091,26423699,26425704,26677148,26701977,26703646,	128733	-1,0,2,0,1,0,1,2,2,1,0,0,0,1,0,1,2,1,2,1,0,0,1,1,-1,	eE16_eS17
chr15	26485245	26495269	26490245	26490269	26276831	26703646	+	bcas3	NM_200622	zgc:63764	ENSDARG00000090764	25	26276831,26277604,26277885,26278664,26281401,26293016,26297594,26319333,26319551,26323285,26325282,26329643,26334066,26361751,26368640,26387119,26406741,26407478,26408094,26418990,26423501,26425607,26676980,26701166,26701989,	26276888,26277693,26277940,26278740,26281508,26293098,26297667,26319441,26319628,26323362,26325366,26329814,26334160,26361885,26368905,26387270,26406866,26407644,26408195,26419091,26423699,26425704,26677148,26701977,26703646,	213414	-1,0,2,0,1,0,1,2,2,1,0,0,0,1,0,1,2,1,2,1,0,0,1,1,-1,	eE22_eS23
chr15	33319401	33329435	33324401	33324435	33278547	33437249	+	frem2b	NM_001137661	-	ENSDARG00000102626	24	33278547,33295144,33358545,33367216,33380827,33382726,33402305,33404995,33405545,33407093,33409939,33411155,33411413,33411668,33414529,33415866,33420968,33421372,33422301,33422555,33425281,33426541,33428621,33436757,	33283564,33295234,33358692,33367447,33380953,33382978,33402455,33405205,33405743,33407258,33410122,33411286,33411569,33411972,33414661,33416198,33421173,33421477,33422429,33422690,33425408,33426729,33428768,33437249,	45854	0,1,1,1,1,1,1,1,1,1,1,1,0,0,1,1,0,1,1,0,0,1,0,0,	eE2_eS3
chr15	38606426	38616457	38611426	38611457	38614621	38640091	+	cab39	NM_001002145	wu:fc06a03; zgc:86716	ENSDARG00000043451	9	38614621,38623176,38624798,38626392,38629141,38630133,38631435,38638085,38639375,	38614789,38623328,38624963,38626511,38629310,38630193,38631501,38638229,38640091,	3195	-1,0,0,0,2,0,0,0,0,	upstream
chr15	41465906	41475925	41470906	41470925	41296807	41699628	+	slc8a2b	NM_001123284	si:dkeyp-109h9.1	ENSDARG00000100592	12	41296807,41632515,41651396,41659818,41665639,41670792,41676637,41681056,41687208,41690740,41694293,41698856,	41296928,41632928,41651534,41660046,41665984,41671248,41677014,41681160,41687333,41690840,41694572,41699628,	174099	-1,0,0,0,0,0,0,2,1,0,1,1,	5UTR
chr15	41763945	41773979	41768945	41768979	41726615	41796703	+	acsl3a	NM_001045128	si:dkeyp-109h9.2	ENSDARG00000032079	14	41726615,41733187,41770130,41772900,41774841,41778115,41780696,41783033,41783307,41785464,41788855,41792061,41794279,41796545,	41726972,41733365,41770240,41773039,41774992,41778239,41780768,41783173,41783480,41785539,41789047,41792176,41794437,41796703,	42330	0,0,1,0,1,2,0,0,2,1,1,1,2,1,	eE2_eS3
chr16	13035538	13045557	13040538	13040557	13001564	13048589	+	znf574	NM_001170836	si:ch211-87d12.1	ENSDARG00000087074	7	13001564,13007232,13017106,13022201,13035596,13044265,13048043,	13001637,13007396,13018451,13022642,13035691,13044696,13048589,	38974	-1,0,0,2,2,1,0,	eE5_eS6
chr16	13219080	13229108	13224080	13224108	13187778	13305941	+	grik5	NM_001245961	-	ENSDARG00000101449	16	13187778,13189600,13189901,13190084,13271758,13275206,13280738,13280986,13282530,13283811,13285599,13285973,13288827,13291752,13292029,13305565,	13187837,13189765,13189999,13190250,13271937,13275260,13280900,13281139,13282635,13283919,13285803,13286087,13288937,13291926,13292195,13305941,	36302	0,1,1,0,1,0,0,0,0,0,0,0,0,2,2,0,	eE4_eS5
chr16	13767874	13777904	13772874	13772904	13772556	13799766	+	gnb3a	NM_001002437	zgc:92641; gnb3l	ENSDARG00000004358	9	13772556,13775163,13778266,13779451,13789781,13792004,13792153,13794772,13798971,	13772714,13775299,13778412,13779515,13789944,13792071,13792355,13794989,13799766,	318	-1,0,0,2,0,1,2,0,1,	5UTR
chr16	22254025	22264050	22259025	22259050	22255582	22282117	+	hacl1	NM_213085	zgc:76920; phyh2; wu:fd42e11	ENSDARG00000020529	17	22255582,22257627,22257875,22257999,22258221,22258527,22260915,22261137,22265977,22266190,22266395,22271113,22271314,22274908,22275173,22275777,22281383,	22255679,22257732,22257916,22258080,22258294,22258605,22261010,22261250,22266113,22266296,22266479,22271215,22271469,22275067,22275281,22275964,22282117,	3443	0,0,0,2,2,0,0,2,1,2,0,0,0,2,2,2,0,	eE6_eS7
chr16	34258005	34268024	34263005	34263024	34257068	34274813	+	phc1	NM_205707	ph1; zgc:193796	ENSDARG00000002971	15	34257068,34257734,34258013,34260754,34260999,34261457,34264161,34265872,34266890,34269645,34270147,34270319,34270708,34272837,34273413,	34257210,34257892,34258130,34260832,34261096,34261468,34264246,34266810,34267029,34269821,34270220,34270407,34270880,34273075,34274813,	5937	-1,0,0,0,0,1,0,1,0,1,0,1,2,0,1,	eE6_eS7
chr16	40897333	40907357	40902333	40902357	40905194	40931422	+	LOC563343	NM_001160294	-	ENSDARG00000076246	8	40905194,40914054,40914239,40917075,40919869,40920134,40926250,40931020,	40905364,40914159,40914442,40917257,40920028,40920229,40926409,40931422,	2861	0,0,0,2,1,1,0,0,	upstream
chr16	40897333	40907357	40902333	40902357	40867007	40904070	+	zgc:64042	NM_200636	zgc:64042	ENSDARG00000009133	27	40867007,40869584,40871854,40874295,40874488,40877438,40878656,40879155,40881313,40881535,40883344,40883509,40885211,40885388,40888214,40888640,40890319,40892183,40893250,40893540,40896891,40898433,40898680,40901894,40902066,40903279,40903541,	40867280,40869722,40871944,40874387,40874579,40877528,40878788,40879290,40881446,40881732,40883425,40883596,40885298,40885556,40888300,40888722,40890525,40892328,40893365,40893710,40897037,40898580,40898838,40901969,40902250,40903455,40904070,	35326	0,0,0,0,2,0,0,0,0,1,0,0,0,0,0,2,0,2,0,1,0,2,2,1,1,2,1,	eE25_eS26
chr16	40903599	40913625	40908599	40908625	40905194	40931422	+	LOC563343	NM_001160294	-	ENSDARG00000076246	8	40905194,40914054,40914239,40917075,40919869,40920134,40926250,40931020,	40905364,40914159,40914442,40917257,40920028,40920229,40926409,40931422,	3405	0,0,0,2,1,1,0,0,	eE1_eS2
chr16	40903599	40913625	40908599	40908625	40867007	40904070	+	zgc:64042	NM_200636	zgc:64042	ENSDARG00000009133	27	40867007,40869584,40871854,40874295,40874488,40877438,40878656,40879155,40881313,40881535,40883344,40883509,40885211,40885388,40888214,40888640,40890319,40892183,40893250,40893540,40896891,40898433,40898680,40901894,40902066,40903279,40903541,	40867280,40869722,40871944,40874387,40874579,40877528,40878788,40879290,40881446,40881732,40883425,40883596,40885298,40885556,40888300,40888722,40890525,40892328,40893365,40893710,40897037,40898580,40898838,40901969,40902250,40903455,40904070,	41592	0,0,0,0,2,0,0,0,0,1,0,0,0,0,0,2,0,2,0,1,0,2,2,1,1,2,1,	downstream
chr16	44341142	44351164	44346142	44346164	44341114	44348715	+	aste1	NM_001099430	si:dkey-11p23.5	ENSDARG00000070132	4	44341114,44343062,44345451,44348294,	44342401,44343276,44345608,44348715,	5028	0,0,1,2,	eE3_eS4
chr16	50407724	50417749	50412724	50412749	50417740	50444195	+	ica1	NM_001002730	zgc:92566	-	12	50417740,50418167,50422435,50422690,50423574,50425205,50428844,50429386,50431435,50431797,50440147,50443437,	50417835,50418197,50422592,50422763,50423698,50425404,50428970,50429479,50431521,50431848,50440232,50444195,	5016	-1,0,2,0,1,2,0,0,0,2,0,1,	upstream
chr16	55447964	55457995	55452964	55452995	55373410	55517762	+	col27a1a	NM_001163294	sb:cb221	ENSDARG00000101258	59	55373410,55385251,55394716,55397584,55399528,55407135,55420604,55423100,55429447,55434772,55445937,55448448,55451170,55451319,55453523,55456780,55459307,55459450,55459592,55459725,55465124,55465263,55465405,55467987,55472922,55473181,55477599,55477737,55477979,55481577,55482466,55482734,55485845,55486966,55489330,55490515,55490650,55491601,55491781,55493630,55493785,55496381,55496522,55496831,554…	55374990,55385305,55394770,55397638,55399582,55407180,55420658,55423145,55429501,55434817,55445991,55448493,55451224,55451364,55453577,55456834,55459361,55459504,55459646,55459770,55465178,55465308,55465459,55468041,55472976,55473235,55477653,55477782,55478024,55481631,55482520,55482788,55485899,55487020,55489438,55490569,55490758,55491655,55491835,55493687,55493839,55496435,55496576,55496885,554…	79554	1,0,0,0,0,0,0,0,0,0,0,0,0,0,0,0,0,0,0,0,0,0,0,0,0,0,0,0,0,0,0,0,0,0,0,0,0,0,0,0,0,0,0,0,0,0,0,0,0,0,0,0,0,0,0,0,1,0,0,	eE14_eS15
chr16	56665925	56675955	56670925	56670955	56652367	56720769	+	zgc:158766	NM_001083010	-	-	10	56652367,56675466,56679169,56682376,56715561,56715773,56717762,56718071,56720113,56720626,	56652532,56675664,56679572,56683090,56715683,56715870,56717849,56718112,56720212,56720769,	18558	0,0,0,1,0,2,0,1,0,0,	eE1_eS2
chr16	56665967	56675997	56670967	56670997	56652367	56720769	+	zgc:158766	NM_001083010	-	-	10	56652367,56675466,56679169,56682376,56715561,56715773,56717762,56718071,56720113,56720626,	56652532,56675664,56679572,56683090,56715683,56715870,56717849,56718112,56720212,56720769,	18600	0,0,0,1,0,2,0,1,0,0,	eE1_eS2
chr16	56666338	56676358	56671338	56671358	56652367	56720769	+	zgc:158766	NM_001083010	-	-	10	56652367,56675466,56679169,56682376,56715561,56715773,56717762,56718071,56720113,56720626,	56652532,56675664,56679572,56683090,56715683,56715870,56717849,56718112,56720212,56720769,	18971	0,0,0,1,0,2,0,1,0,0,	eE1_eS2
chr16	56666402	56676422	56671402	56671422	56652367	56720769	+	zgc:158766	NM_001083010	-	-	10	56652367,56675466,56679169,56682376,56715561,56715773,56717762,56718071,56720113,56720626,	56652532,56675664,56679572,56683090,56715683,56715870,56717849,56718112,56720212,56720769,	19035	0,0,0,1,0,2,0,1,0,0,	eE1_eS2
chr16	56666434	56676454	56671434	56671454	56652367	56720769	+	zgc:158766	NM_001083010	-	-	10	56652367,56675466,56679169,56682376,56715561,56715773,56717762,56718071,56720113,56720626,	56652532,56675664,56679572,56683090,56715683,56715870,56717849,56718112,56720212,56720769,	19067	0,0,0,1,0,2,0,1,0,0,	eE1_eS2
chr16	56666466	56676486	56671466	56671486	56652367	56720769	+	zgc:158766	NM_001083010	-	-	10	56652367,56675466,56679169,56682376,56715561,56715773,56717762,56718071,56720113,56720626,	56652532,56675664,56679572,56683090,56715683,56715870,56717849,56718112,56720212,56720769,	19099	0,0,0,1,0,2,0,1,0,0,	eE1_eS2
chr16	56666498	56676518	56671498	56671518	56652367	56720769	+	zgc:158766	NM_001083010	-	-	10	56652367,56675466,56679169,56682376,56715561,56715773,56717762,56718071,56720113,56720626,	56652532,56675664,56679572,56683090,56715683,56715870,56717849,56718112,56720212,56720769,	19131	0,0,0,1,0,2,0,1,0,0,	eE1_eS2
chr16	56666530	56676550	56671530	56671550	56652367	56720769	+	zgc:158766	NM_001083010	-	-	10	56652367,56675466,56679169,56682376,56715561,56715773,56717762,56718071,56720113,56720626,	56652532,56675664,56679572,56683090,56715683,56715870,56717849,56718112,56720212,56720769,	19163	0,0,0,1,0,2,0,1,0,0,	eE1_eS2
chr16	56666778	56676802	56671778	56671802	56652367	56720769	+	zgc:158766	NM_001083010	-	-	10	56652367,56675466,56679169,56682376,56715561,56715773,56717762,56718071,56720113,56720626,	56652532,56675664,56679572,56683090,56715683,56715870,56717849,56718112,56720212,56720769,	19411	0,0,0,1,0,2,0,1,0,0,	eE1_eS2
chr16	56667677	56677703	56672677	56672703	56652367	56720769	+	zgc:158766	NM_001083010	-	-	10	56652367,56675466,56679169,56682376,56715561,56715773,56717762,56718071,56720113,56720626,	56652532,56675664,56679572,56683090,56715683,56715870,56717849,56718112,56720212,56720769,	20310	0,0,0,1,0,2,0,1,0,0,	eE1_eS2
chr16	56667850	56677880	56672850	56672880	56652367	56720769	+	zgc:158766	NM_001083010	-	-	10	56652367,56675466,56679169,56682376,56715561,56715773,56717762,56718071,56720113,56720626,	56652532,56675664,56679572,56683090,56715683,56715870,56717849,56718112,56720212,56720769,	20483	0,0,0,1,0,2,0,1,0,0,	eE1_eS2
chr16	57271590	57281619	57276590	57276619	57233342	57279836	+	znrf2b	NM_001076728	znrf2; zgc:152865	-	4	57233342,57276118,57276318,57278994,	57233440,57276224,57276404,57279836,	43248	2,1,2,-1,	3UTR
chr16	57271590	57281619	57276590	57276619	56986245	57698412	+	rbm24b	NM_001039925	zgc:136803	ENSDARG00000031809	12	56986245,56992172,56994045,56995840,56995991,56998987,57340607,57340734,57541983,57550109,57551755,57698313,	56986572,56992296,56994100,56995900,56996470,56999180,57340691,57340738,57541994,57550121,57551766,57698412,	290345	0,0,1,2,2,-1,-1,-1,-1,-1,-1,-1,	3UTR
chr16	57386148	57396179	57391148	57391179	56986245	57698412	+	rbm24b	NM_001039925	zgc:136803	ENSDARG00000031809	12	56986245,56992172,56994045,56995840,56995991,56998987,57340607,57340734,57541983,57550109,57551755,57698313,	56986572,56992296,56994100,56995900,56996470,56999180,57340691,57340738,57541994,57550121,57551766,57698412,	404903	0,0,1,2,2,-1,-1,-1,-1,-1,-1,-1,	3UTR
chr16	57786981	57797000	57791981	57792000	57790202	57818030	+	drd2l	NM_197935	drd2b	ENSDARG00000014858	7	57790202,57792663,57801573,57812659,57813018,57814264,57817827,	57790512,57792773,57801710,57812856,57813104,57814541,57818030,	1779	0,0,2,1,1,0,1,	eE1_eS2
chr17	942272	952291	947272	947291	950265	982359	+	adssl1	NM_214820	AdSS 1; zgc:85738	ENSDARG00000099517	14	950265,957036,959090,961640,961789,965773,965959,968442,972984,975733,976765,978101,979662,981385,	950469,957139,959153,961691,961856,965881,966041,968569,973139,975858,976863,978251,981363,982359,	2993	0,0,1,1,1,2,2,0,1,0,2,1,1,-1,	upstream
chr17	1293341	1303363	1298341	1298363	1180336	1457376	+	zfyve19	NM_001002412	zgc:92683	ENSDARG00000003642	2	1180336,1457204,	1180429,1457376,	118005	1,0,	eE1_eS2
chr17	3204586	3214612	3209586	3209612	3138284	3315899	+	LOC569320	NM_001126427	si:dkey-123f20.1	ENSDARG00000101660	17	3138284,3193727,3199416,3199599,3201800,3203800,3210713,3215738,3237288,3254114,3260456,3260997,3268796,3276939,3303062,3313740,3315767,	3138353,3193865,3199473,3199657,3201844,3203842,3210801,3215830,3237416,3254244,3260499,3261126,3268855,3277149,3303155,3313851,3315899,	71302	0,0,0,0,1,0,0,1,0,2,0,1,1,0,0,0,0,	eE6_eS7
chr17	6045162	6055196	6050162	6050196	6040392	6046442	+	zgc:92902	NM_001002462	zgc:92902	ENSDARG00000089245	3	6040392,6043619,6046166,	6040613,6043911,6046442,	9770	-1,0,0,	downstream
chr17	8784486	8794517	8789486	8789517	8771231	8786899	+	psmc1a	NM_200033	psmc1; wu:fb05d04; zgc:56516	ENSDARG00000030537	11	8771231,8772863,8773053,8773235,8775336,8776111,8779282,8779627,8783365,8783697,8786651,	8771524,8772917,8773150,8773360,8775522,8776240,8779379,8779817,8783517,8783852,8786899,	18255	0,0,0,1,0,0,0,1,2,1,0,	downstream
chr17	10591506	10601538	10596506	10596538	10599002	10608430	+	tbpl2	NM_214796	trf3; tbp2	ENSDARG00000097302	7	10599002,10602510,10603777,10605153,10605392,10607589,10608027,	10599372,10602875,10603865,10605245,10605560,10607684,10608430,	2496	0,0,2,0,2,2,1,	upstream
chr17	22202403	22212429	22207403	22207429	22211262	22330771	+	slc8a1b	NM_001039144	ncx1n	ENSDARG00000043406	6	22211262,22302004,22306928,22309419,22318974,22330394,	22213085,22302117,22307074,22309519,22319250,22330771,	3859	0,2,1,0,1,1,	upstream
chr17	22615167	22625186	22620167	22620186	22590225	22777012	+	ttc27	NM_173285	flj20272l; hi1257; wu:fj40h09; chunp6906	ENSDARG00000007918	20	22590225,22596087,22603594,22610212,22612650,22630414,22630758,22634925,22640010,22680323,22695993,22740107,22746800,22748198,22748699,22753720,22767576,22768881,22774864,22776560,	22590485,22596265,22603724,22610353,22612753,22630579,22630898,22635038,22640077,22680437,22696089,22740230,22747028,22748297,22748752,22753886,22767774,22768993,22774965,22777012,	29942	0,1,2,0,0,1,1,0,2,0,0,0,0,0,0,2,0,0,1,0,	eE5_eS6
chr17	27446777	27456810	27451777	27451810	27404134	27562656	+	pacrg	NM_001007398	zgc:101786	ENSDARG00000087556	5	27404134,27430842,27498071,27502563,27562373,	27404339,27430977,27498243,27502713,27562656,	47643	0,0,0,1,1,	eE2_eS3
chr17	34068168	34078189	34073168	34073189	34076995	34111197	+	fut8	NM_001003855	fut8; wu:fd47h04	ENSDARG00000015449	7	34076995,34080932,34092538,34102232,34106216,34108121,34110864,	34077160,34081047,34092777,34102455,34106394,34108272,34111197,	3827	2,2,0,1,1,2,0,	upstream
chr17	43920236	43930262	43925236	43925262	43914997	43933553	+	zgc:66313	NM_200428	-	ENSDARG00000030357	10	43914997,43916587,43917951,43920496,43920805,43925650,43925854,43929867,43930079,43933295,	43915180,43916734,43918149,43920727,43920939,43925773,43925954,43929989,43930205,43933553,	10239	0,0,0,0,0,2,2,0,2,2,	eE5_eS6
chr17	44117823	44127845	44122823	44122845	44077248	44127290	+	peli2	NM_001002616	zgc:92268	ENSDARG00000029045	6	44077248,44092661,44116803,44121011,44121499,44125755,	44077542,44092791,44116905,44121209,44121688,44127290,	45575	0,2,0,0,0,0,	eE5_eS6
chr17	53073290	53083311	53078290	53078311	53052584	53081575	+	dlst	NM_201487	cb60; wu:fc39d01	ENSDARG00000014230	15	53052584,53056177,53056632,53056749,53059310,53060701,53061118,53062348,53062670,53065529,53069422,53072336,53073307,53077453,53080984,	53052698,53056211,53056672,53056811,53059385,53060757,53061227,53062513,53062753,53065627,53069553,53072410,53073391,53077621,53081575,	25706	0,0,1,2,1,1,0,1,1,0,2,1,0,0,0,	eE14_eS15
chr17	53073786	53083807	53078786	53078807	53052584	53081575	+	dlst	NM_201487	cb60; wu:fc39d01	ENSDARG00000014230	15	53052584,53056177,53056632,53056749,53059310,53060701,53061118,53062348,53062670,53065529,53069422,53072336,53073307,53077453,53080984,	53052698,53056211,53056672,53056811,53059385,53060757,53061227,53062513,53062753,53065627,53069553,53072410,53073391,53077621,53081575,	26202	0,0,1,2,1,1,0,1,1,0,2,1,0,0,0,	eE14_eS15
chr17	53073889	53083910	53078889	53078910	53052584	53081575	+	dlst	NM_201487	cb60; wu:fc39d01	ENSDARG00000014230	15	53052584,53056177,53056632,53056749,53059310,53060701,53061118,53062348,53062670,53065529,53069422,53072336,53073307,53077453,53080984,	53052698,53056211,53056672,53056811,53059385,53060757,53061227,53062513,53062753,53065627,53069553,53072410,53073391,53077621,53081575,	26305	0,0,1,2,1,1,0,1,1,0,2,1,0,0,0,	eE14_eS15
chr18	18314314	18324338	18319314	18319338	18271555	18411793	+	st3gal2	NM_001004012	si:ch211-223o1.7; siat5	ENSDARG00000102369	6	18271555,18275496,18285167,18409565,18409750,18411619,	18271966,18275690,18285347,18409611,18409870,18411793,	47759	0,0,2,2,0,0,	eE3_eS4
chr18	21192526	21202546	21197526	21197546	21189522	21371722	+	necab2	NM_001030195	zgc:112232; im:6912315	ENSDARG00000056745	9	21189522,21204757,21272992,21283110,21283381,21331918,21350561,21361936,21371623,	21189836,21204782,21273101,21283136,21283479,21332055,21350686,21362016,21371722,	8004	0,0,1,2,1,0,2,1,0,	eE1_eS2
chr18	26201107	26211126	26206107	26206126	26208685	26215014	+	ctsh	NM_212688	wu:fc44c02; fc44c02; zgc:85774	ENSDARG00000041108	12	26208685,26209042,26209198,26209386,26209541,26209729,26211471,26211658,26211820,26211961,26212872,26214636,	26208767,26209074,26209304,26209457,26209646,26209816,26211527,26211740,26211889,26212068,26212998,26215014,	2578	0,1,0,1,0,0,0,2,0,0,2,2,	upstream
chr18	27070025	27080046	27075025	27075046	27045868	27249860	+	plekha7a	NM_001136243	si:dkey-29p10.1; plekha7	ENSDARG00000060813	27	27045868,27046086,27046291,27142455,27156366,27163102,27165291,27169212,27185620,27196665,27198882,27203381,27219232,27225347,27225784,27225976,27227644,27229599,27229997,27232803,27234698,27234875,27237974,27245375,27247341,27249627,27249829,	27045978,27046163,27046349,27142539,27156463,27163207,27165364,27169313,27185736,27197136,27199414,27203465,27219286,27225416,27225865,27226126,27227746,27229708,27230161,27232989,27234795,27234958,27238187,27245492,27247475,27249752,27249860,	29157	0,2,1,2,2,0,0,1,0,2,2,0,0,0,0,0,0,0,1,0,0,1,0,0,0,2,1,	eE3_eS4
chr18	27440130	27450149	27445130	27445149	27384856	27515549	+	tp53i11b	NM_001077249	fi47b03; si:ch211-122k23.2; wu:fi47b03; tp53i11; zgc:153054	ENSDARG00000006025	8	27384856,27460883,27464538,27501875,27503015,27503186,27512102,27515006,	27384999,27461027,27464676,27501934,27503064,27503283,27512204,27515549,	60274	-1,-1,0,0,2,0,1,1,	5UTR
chr18	27719646	27729669	27724646	27724669	27681279	27762072	+	tspan18b	NM_001002439	zgc:92637	ENSDARG00000015015	9	27681279,27718329,27745338,27751538,27754229,27754394,27758594,27759825,27761246,	27681412,27718409,27745434,27751733,27754304,27754493,27758771,27759909,27762072,	43367	-1,-1,0,0,0,0,0,0,0,	5UTR
chr18	27758221	27768244	27763221	27763244	27681279	27762072	+	tspan18b	NM_001002439	zgc:92637	ENSDARG00000015015	9	27681279,27718329,27745338,27751538,27754229,27754394,27758594,27759825,27761246,	27681412,27718409,27745434,27751733,27754304,27754493,27758771,27759909,27762072,	81942	-1,-1,0,0,0,0,0,0,0,	downstream
chr18	37414622	37424641	37419622	37419641	37337422	37479470	+	myo5aa	NM_001080959	-	-	39	37337422,37371925,37375393,37377972,37381893,37385398,37397614,37404366,37406598,37408914,37411103,37411284,37412763,37417750,37426689,37426945,37428787,37428959,37429212,37431938,37435371,37438172,37441036,37444399,37448165,37450337,37451321,37454440,37455793,37465650,37468848,37471234,37472396,37472693,37473805,37477118,37478178,37479130,37479317,	37337449,37372102,37375565,37378117,37382050,37385542,37397696,37404474,37406705,37409180,37411185,37411425,37412889,37417834,37426848,37427043,37428874,37429068,37429424,37432095,37435611,37438421,37441130,37444548,37448279,37450475,37451378,37454668,37455894,37465849,37468942,37471378,37472551,37472783,37473956,37477401,37478353,37479211,37479470,	82200	0,0,0,1,2,0,0,1,1,0,2,0,0,0,0,0,2,2,0,2,0,0,0,1,0,0,0,0,0,2,0,1,1,0,0,1,2,0,0,	eE14_eS15
chr18	39757028	39767060	39762028	39762060	39654314	39805917	+	veph	NM_212831	veph; zVeph-A	ENSDARG00000031095	14	39654314,39674569,39680378,39695373,39729062,39735618,39755104,39758704,39760264,39769495,39772070,39788414,39802410,39805680,	39654415,39674801,39680594,39695548,39729226,39735828,39755322,39758929,39760593,39769635,39772205,39788532,39802547,39805917,	107714	-1,0,0,0,1,0,0,2,2,1,0,0,1,0,	eE9_eS10
chr18	39787896	39797918	39792896	39792918	39654314	39805917	+	veph	NM_212831	veph; zVeph-A	ENSDARG00000031095	14	39654314,39674569,39680378,39695373,39729062,39735618,39755104,39758704,39760264,39769495,39772070,39788414,39802410,39805680,	39654415,39674801,39680594,39695548,39729226,39735828,39755322,39758929,39760593,39769635,39772205,39788532,39802547,39805917,	138582	-1,0,0,0,1,0,0,2,2,1,0,0,1,0,	eE12_eS13
chr18	49202451	49212482	49207451	49207482	49133086	49211017	+	si:dkey-105e17.1	NM_001079949	zgc:158302; wu:fj47h06	ENSDARG00000026247	3	49133086,49207611,49210515,	49133768,49207955,49211017,	74365	0,0,2,	eE1_eS2
chr19	180781	190801	185781	185801	181744	187017	+	rnf139	NM_001123048	zgc:175173	ENSDARG00000036929	3	181744,182908,186363,	181987,184875,187017,	4037	0,1,-1,	3UTR
chr19	180781	190801	185781	185801	188468	196702	+	tmem65	NM_001128812	zgc:194294	ENSDARG00000076393	7	188468,194403,194545,195517,195744,196125,196552,	188714,194448,194613,195572,195787,196231,196702,	2687	0,1,1,0,1,2,0,	upstream
chr19	180781	190801	185781	185801	178135	181004	+	tatdn1	NM_001002213	zgc:92362	-	10	178135,178385,178526,178660,178792,179017,180125,180277,180477,180780,	178203,178435,178590,178704,178877,179058,180202,180348,180604,181004,	7646	2,1,0,0,2,1,0,2,1,2,	downstream
chr19	1239019	1249043	1244019	1244043	1245789	1247612	+	scrt1a	NM_001113601	zgc:172288	ENSDARG00000100821	2	1245789,1246512,	1246023,1247612,	1770	0,1,	upstream
chr19	1903206	1913229	1908206	1908229	1867000	2442532	+	ptk2.2	NM_198819	ptk2.2; ptk2b; si:ch1073-355e8.1; fak1b	-	29	1867000,1898115,1914169,1923185,1923792,1923967,1925297,1927024,1928437,1929303,1931510,1931836,1933154,1937495,1943634,1944772,1947188,1950295,1950974,1959344,1960295,1962253,1966146,1968019,1968940,1971179,1997177,2248196,2442360,	1867107,1898142,1914397,1923275,1923872,1924030,1925352,1927165,1928515,1929411,1931628,1931867,1933219,1937552,1943732,1944857,1947283,1950420,1951097,1959407,1960335,1962348,1966155,1968175,1969021,1971881,1997186,2248209,2442532,	41206	-1,-1,0,0,0,2,2,0,0,0,0,1,2,1,1,0,2,1,0,0,0,1,0,0,0,0,-1,-1,-1,	5UTR
chr19	1952256	1962283	1957256	1957283	1867000	2442532	+	ptk2.2	NM_198819	ptk2.2; ptk2b; si:ch1073-355e8.1; fak1b	-	29	1867000,1898115,1914169,1923185,1923792,1923967,1925297,1927024,1928437,1929303,1931510,1931836,1933154,1937495,1943634,1944772,1947188,1950295,1950974,1959344,1960295,1962253,1966146,1968019,1968940,1971179,1997177,2248196,2442360,	1867107,1898142,1914397,1923275,1923872,1924030,1925352,1927165,1928515,1929411,1931628,1931867,1933219,1937552,1943732,1944857,1947283,1950420,1951097,1959407,1960335,1962348,1966155,1968175,1969021,1971881,1997186,2248209,2442532,	90256	-1,-1,0,0,0,2,2,0,0,0,0,1,2,1,1,0,2,1,0,0,0,1,0,0,0,0,-1,-1,-1,	eE19_eS20
chr19	2158232	2168258	2163232	2163258	1867000	2442532	+	ptk2.2	NM_198819	ptk2.2; ptk2b; si:ch1073-355e8.1; fak1b	-	29	1867000,1898115,1914169,1923185,1923792,1923967,1925297,1927024,1928437,1929303,1931510,1931836,1933154,1937495,1943634,1944772,1947188,1950295,1950974,1959344,1960295,1962253,1966146,1968019,1968940,1971179,1997177,2248196,2442360,	1867107,1898142,1914397,1923275,1923872,1924030,1925352,1927165,1928515,1929411,1931628,1931867,1933219,1937552,1943732,1944857,1947283,1950420,1951097,1959407,1960335,1962348,1966155,1968175,1969021,1971881,1997186,2248209,2442532,	296232	-1,-1,0,0,0,2,2,0,0,0,0,1,2,1,1,0,2,1,0,0,0,1,0,0,0,0,-1,-1,-1,	3UTR
chr19	2364282	2374308	2369282	2369308	1867000	2442532	+	ptk2.2	NM_198819	ptk2.2; ptk2b; si:ch1073-355e8.1; fak1b	-	29	1867000,1898115,1914169,1923185,1923792,1923967,1925297,1927024,1928437,1929303,1931510,1931836,1933154,1937495,1943634,1944772,1947188,1950295,1950974,1959344,1960295,1962253,1966146,1968019,1968940,1971179,1997177,2248196,2442360,	1867107,1898142,1914397,1923275,1923872,1924030,1925352,1927165,1928515,1929411,1931628,1931867,1933219,1937552,1943732,1944857,1947283,1950420,1951097,1959407,1960335,1962348,1966155,1968175,1969021,1971881,1997186,2248209,2442532,	502282	-1,-1,0,0,0,2,2,0,0,0,0,1,2,1,1,0,2,1,0,0,0,1,0,0,0,0,-1,-1,-1,	3UTR
chr19	5312791	5322810	5317791	5317810	5296496	5363297	+	kcnk9	NM_001128549	si:ch211-268f14.1; si:ct583670.1	ENSDARG00000104563	2	5296496,5362380,	5296779,5363297,	21295	0,1,	eE1_eS2
chr19	5611596	5621615	5616596	5616615	5614747	5623146	+	zgc:91968	NM_001002167	wu:fk68c04; mreg	ENSDARG00000011076	6	5614747,5615000,5617242,5618839,5620746,5622280,	5614818,5615107,5617405,5618930,5620910,5623146,	1849	-1,0,2,0,1,0,	eE2_eS3
chr19	7622231	7632250	7627231	7627250	7613507	7623139	+	LOC561143	NM_001044954	-	ENSDARG00000001558	17	7613507,7613997,7614884,7615086,7615279,7615557,7616102,7616378,7617112,7617659,7618191,7618604,7619316,7620167,7620757,7620916,7622535,	7613631,7614024,7614965,7615183,7615333,7615593,7616301,7616544,7617280,7617779,7618476,7618769,7619455,7620307,7620831,7620992,7623139,	13724	-1,0,0,0,1,1,1,2,0,0,0,0,0,1,0,2,0,	downstream
chr19	7622231	7632250	7627231	7627250	7613574	7622909	+	kifc1	NM_131206	knsl2; wu:fc27e02; fc27e02; wu:fd14g02; fd14g02	ENSDARG00000001558	17	7613574,7613994,7614884,7615086,7615279,7615557,7616102,7616378,7617112,7617659,7618191,7618604,7619316,7620167,7620757,7620916,7622535,	7613631,7614024,7614965,7615183,7615333,7615593,7616301,7616544,7617280,7617779,7618476,7618769,7619455,7620307,7620831,7620992,7622909,	13657	-1,0,0,0,1,1,1,2,0,0,0,0,0,1,0,2,0,	downstream
chr19	8376258	8386282	8381258	8381282	8381889	8420486	+	ubap2l	NM_001083066	si:dkey-204a24.7	ENSDARG00000063219	27	8381889,8384385,8384902,8385356,8387756,8387926,8392404,8393913,8394062,8394208,8395911,8396431,8398008,8399953,8401416,8401615,8401971,8402252,8404988,8407152,8407356,8407504,8407665,8409650,8417152,8417309,8418832,	8382056,8384463,8385013,8385528,8387852,8387972,8392511,8393973,8394115,8394294,8396089,8396633,8398331,8400132,8401537,8401655,8402164,8402319,8405304,8407241,8407410,8407586,8407886,8409756,8417220,8417504,8420486,	631	0,0,0,0,1,1,2,1,1,0,2,0,1,0,2,0,1,2,0,1,0,0,1,0,1,0,0,	upstream
chr19	22762148	22772168	22767148	22767168	22701074	22787911	+	nfatc1	NM_001045159	si:ch211-198c22.2	ENSDARG00000036168	10	22701074,22705248,22706369,22716244,22717585,22722092,22750003,22760452,22765636,22787799,	22701418,22706278,22706529,22716447,22717758,22722233,22750059,22760585,22766269,22787911,	66074	0,1,2,0,2,1,1,0,1,1,	eE9_eS10
chr19	27213699	27223726	27218699	27218726	27203757	27215912	+	zgc:100906	NM_001003517	-	ENSDARG00000033599	13	27203757,27204411,27206419,27206610,27206876,27208898,27209099,27209321,27213149,27213330,27213544,27213712,27215154,	27204010,27204490,27206537,27206718,27207006,27209012,27209225,27209504,27213258,27213459,27213624,27213770,27215912,	14942	0,2,0,1,1,2,2,2,2,0,0,2,0,	downstream
chr19	28348933	28358955	28353933	28353955	28344530	28388172	+	nsun2	NM_199711	zgc:55517; wu:fc65a08	ENSDARG00000056665	19	28344530,28345128,28346824,28347032,28349069,28349252,28349434,28352899,28356301,28357889,28358721,28359024,28360409,28364368,28371644,28373034,28375923,28377429,28387352,	28344694,28345286,28346929,28347138,28349141,28349337,28349627,28352974,28356432,28357963,28358852,28359121,28360600,28364461,28371780,28373115,28376062,28377469,28388172,	9403	-1,0,2,2,0,0,1,2,2,1,0,2,0,2,2,0,0,1,2,	eE8_eS9
chr19	36290176	36300205	36295176	36295205	36291051	36295399	+	fam206a	NM_001044929	zgc:153072; si:ch211-254e15.2	ENSDARG00000070407	6	36291051,36291388,36292308,36292579,36294759,36294926,	36291209,36291440,36292438,36292656,36294829,36295399,	4125	0,1,2,0,2,0,	3UTR
chr19	41039531	41049550	41044531	41044550	41029878	41074277	+	zmym4	NM_001044312	im:7136725; si:ch211-173p18.1; wu:fd19d11	ENSDARG00000035823	28	41029878,41031848,41033565,41033976,41037166,41037391,41041057,41041883,41042179,41043987,41046073,41046994,41049367,41049637,41053024,41055724,41055868,41056861,41059667,41062173,41062704,41065173,41067233,41068425,41068791,41070857,41071171,41073640,	41030054,41032178,41033600,41034135,41037233,41037566,41041187,41042099,41042330,41044103,41046277,41047145,41049543,41049803,41053177,41055762,41056013,41056968,41059839,41062386,41062802,41065815,41067387,41068577,41068906,41071091,41071301,41074277,	14653	-1,0,1,0,0,1,2,0,0,1,0,0,1,0,1,1,0,1,0,1,1,0,0,1,0,1,1,2,	eE10_eS11
chr19	44398039	44408072	44403039	44403072	44319336	44405092	+	clasp2	NM_207072	zgc:77279	ENSDARG00000020345	35	44319336,44322985,44338005,44342863,44343113,44345824,44346613,44346847,44347343,44347490,44349916,44350176,44357676,44361360,44364597,44365163,44367522,44368961,44369688,44372784,44376241,44377534,44378298,44384979,44387777,44393228,44393968,44395329,44395526,44396485,44398448,44401079,44401296,44401925,44404254,	44319459,44323056,44338152,44342938,44343208,44345970,44346749,44346918,44347403,44347568,44350084,44350214,44357841,44361465,44364624,44365190,44367690,44369003,44369796,44372891,44376486,44377598,44378355,44385145,44387856,44393372,44394112,44395436,44395677,44396672,44398642,44401208,44401503,44402042,44405092,	83703	-1,0,1,1,1,0,2,0,2,2,2,2,1,1,1,1,1,1,1,1,0,2,0,0,2,0,0,0,2,0,1,0,0,0,0,	eE34_eS35
chr19	45435212	45445231	45440212	45440231	45411875	45466653	+	ankib1	NM_001080992	si:dkey-231l1.6; ankib1	ENSDARG00000060768	20	45411875,45421660,45429787,45431536,45433136,45439035,45440689,45443913,45444358,45448769,45449410,45452153,45454370,45454590,45456258,45457000,45458121,45461158,45465654,45466536,	45412089,45421917,45430088,45431719,45433254,45439244,45440778,45444058,45444519,45448858,45449541,45452288,45454457,45454657,45456404,45457179,45458173,45461350,45466248,45466653,	28337	-1,0,2,0,0,1,0,2,0,2,1,0,0,0,1,0,2,0,0,0,	eE6_eS7
chr19	47920415	47930447	47925415	47925447	47908087	47934829	+	krit1	NM_199572	san; fb36f07; santa; zgc:63585; wu:fb36f07	ENSDARG00000098916	12	47908087,47910448,47910799,47911467,47913409,47915285,47917439,47928024,47929593,47931609,47934311,47934518,	47908116,47910598,47910956,47911560,47913539,47915526,47917522,47928048,47929681,47931816,47934428,47934829,	17328	-1,0,0,1,1,2,0,2,2,0,0,0,	eE7_eS8
chr19	47920551	47930570	47925551	47925570	47908087	47934829	+	krit1	NM_199572	san; fb36f07; santa; zgc:63585; wu:fb36f07	ENSDARG00000098916	12	47908087,47910448,47910799,47911467,47913409,47915285,47917439,47928024,47929593,47931609,47934311,47934518,	47908116,47910598,47910956,47911560,47913539,47915526,47917522,47928048,47929681,47931816,47934428,47934829,	17464	-1,0,0,1,1,2,0,2,2,0,0,0,	eE7_eS8
chr19	49671771	49681795	49676771	49676795	49239373	50193531	+	ext1c	NM_001040330	zgc:136662; fa93b07; wu:fa93b07	-	9	49239373,49241754,50189015,50189448,50190815,50191266,50191575,50192832,50193177,	49239732,49242582,50189150,50189567,50190887,50191353,50191736,50193004,50193531,	437398	0,2,1,1,2,0,0,2,0,	eE2_eS3
chr2	327204	337224	332204	332224	334713	337202	+	zgc:113452	NM_001030240	-	ENSDARG00000074146	2	334713,335856,	335089,337202,	2509	0,1,	upstream
chr2	3144875	3154894	3149875	3149894	3055155	3386905	+	eif2b5	NM_001113597	fd14g07; wu:fd14g07	ENSDARG00000074995	16	3055155,3056786,3056999,3059592,3062763,3062950,3063369,3063941,3064195,3066063,3067517,3067711,3068097,3385852,3386074,3386705,	3055307,3056911,3057185,3059770,3062844,3063028,3063682,3064087,3064340,3066165,3067625,3067802,3068221,3385978,3386185,3386905,	94720	0,0,2,2,0,0,0,1,0,1,1,1,2,0,0,0,	eE13_eS14
chr2	3750704	3760731	3755704	3755731	3695128	3764786	+	wnt9a	NM_001045363	zgc:153617	ENSDARG00000063437	5	3695128,3750893,3751123,3755033,3764309,	3695270,3751015,3751153,3755296,3764786,	60576	0,2,1,1,0,	eE4_eS5
chr2	9543952	9553972	9548952	9548972	9544392	9568856	+	pcyt1aa	NM_001017634	zgc:110237	ENSDARG00000011233	9	9544392,9550946,9551148,9553049,9556010,9556264,9560961,9563053,9568183,	9544484,9551061,9551248,9553166,9556162,9556343,9561104,9563242,9568856,	4560	-1,0,0,1,1,0,1,0,0,	5UTR
chr2	10844122	10854141	10849122	10849141	10822667	10854984	+	acot11a	NM_001099975	zgc:113011; acot11	ENSDARG00000058229	15	10822667,10826424,10826789,10830236,10834757,10836616,10839341,10839551,10840111,10843166,10846751,10846910,10852044,10853719,10854822,	10822854,10826494,10826850,10830338,10834899,10836767,10839461,10839690,10840167,10843233,10846835,10847044,10852176,10853846,10854984,	26455	0,1,2,0,0,1,2,2,0,2,0,0,2,2,0,	eE12_eS13
chr2	18173757	18183779	18178757	18178779	17988790	18244676	+	dpydb	NM_212893	zgc:77205; dpyd	ENSDARG00000010267	21	17988790,18017415,18017716,18020438,18026904,18032535,18050280,18050775,18063705,18077919,18080669,18110507,18118502,18137170,18169606,18178134,18201216,18213952,18238799,18241703,18244074,	17988873,18017503,18017878,18020635,18026986,18032623,18050388,18050945,18063916,18078104,18080885,18110672,18118571,18137254,18169727,18178254,18201359,18214132,18238940,18241844,18244676,	189967	0,2,0,0,2,0,1,1,0,1,0,0,0,0,0,1,1,0,0,0,0,	eE16_eS17
chr2	19209054	19219079	19214054	19214079	19218054	19234798	+	cdc20	NM_213080	wu:fe49f10; zgc:63536	ENSDARG00000100741	11	19218054,19218493,19219740,19219996,19220879,19221094,19229429,19229592,19229911,19233510,19234117,	19218194,19218703,19219886,19220093,19221005,19221291,19229524,19229818,19230037,19233628,19234798,	4000	-1,0,1,0,1,1,0,2,0,0,1,	upstream
chr2	22258175	22268202	22263175	22263202	22253150	22259441	+	zgc:112018	NM_001013467	wu:fj49d11	ENSDARG00000031343	8	22253150,22255777,22255929,22256077,22256377,22256600,22256905,22259113,	22253359,22255836,22255983,22256183,22256489,22256694,22256972,22259441,	10025	0,1,0,0,1,2,0,1,	downstream
chr2	22258175	22268202	22263175	22263202	22266589	22283797	+	aire	NM_001110014	si:dkey-261l2.5	ENSDARG00000056784	14	22266589,22269068,22269326,22274803,22274956,22275236,22277315,22277579,22279327,22279622,22281361,22281587,22281743,22283456,	22266736,22269243,22269476,22274869,22275070,22275374,22277386,22277701,22279394,22279742,22281483,22281666,22281827,22283797,	3414	0,0,1,1,1,1,1,0,2,0,0,2,0,0,	upstream
chr2	23547898	23557932	23552898	23552932	23546917	23553511	+	trnau1apl	NM_001029966	zgc:113964; zgc:77884; secpl; trnau1apl; wu:fc69f09; trnau1ap; trspap1; wu:fa56b07; secp43; wu:fc12c07	ENSDARG00000056475	9	23546917,23547580,23549062,23549604,23549735,23550303,23552250,23552563,23552713,	23547058,23547678,23549162,23549657,23549867,23550423,23552476,23552606,23553511,	5981	0,0,2,0,2,2,2,0,1,	3UTR
chr2	25529932	25539962	25534932	25534962	25526626	25688438	+	fndc3ba	NM_001159832	si:dkeyp-38b6.3	ENSDARG00000078179	25	25526626,25529948,25596374,25603170,25604971,25623782,25628306,25631030,25634740,25636297,25636722,25640736,25641157,25645323,25646271,25647112,25648979,25651275,25653307,25654356,25657170,25669964,25676525,25676814,25688126,	25526746,25530024,25596451,25603402,25605241,25623841,25628464,25631090,25634879,25636351,25636847,25640911,25641244,25645462,25646343,25647231,25649085,25651448,25653421,25654506,25657451,25670180,25676692,25676942,25688438,	8306	0,0,1,0,1,1,0,2,2,0,0,2,0,0,1,1,0,1,0,0,0,2,2,1,0,	eE2_eS3
chr2	29683318	29693343	29688318	29688343	29691266	29694786	+	eng2b	NM_131040	ENG-3; ZF-EN-1; en3; eng3	ENSDARG00000038868	2	29691266,29693780,	29692067,29694786,	2948	0,1,	upstream
chr2	30670984	30681003	30675984	30676003	30631019	30674745	+	myom1a	NM_001161340	myom1; wu:fj97c07; wu:fc19g07; im:7139709	ENSDARG00000061249	38	30631019,30631792,30636188,30637776,30638113,30638380,30638622,30640835,30640997,30642553,30645851,30646072,30646385,30648049,30648261,30649792,30650102,30654450,30655021,30656617,30659448,30659668,30661584,30661932,30663026,30663277,30664211,30664357,30664695,30665872,30666176,30667236,30667418,30667737,30670374,30670680,30671012,30673214,	30631133,30631981,30636317,30637954,30638271,30638473,30638711,30640871,30641159,30642715,30645993,30646272,30646442,30648174,30648445,30649967,30650224,30654647,30655148,30656793,30659563,30659825,30661691,30661977,30663163,30663422,30664271,30664425,30664821,30665944,30666264,30667275,30667524,30667901,30670411,30670703,30671068,30674745,	44965	-1,0,2,2,0,2,2,1,1,1,1,2,1,1,0,1,2,1,0,1,0,1,2,1,1,0,1,1,0,0,0,1,1,2,1,2,1,0,	downstream
chr2	38965950	38975978	38970950	38970978	38812639	39253455	+	clstn2	NM_001159839	si:dkeyp-55c8.1	ENSDARG00000060637	17	38812639,38992287,39090795,39098138,39115167,39130606,39138289,39147347,39202185,39210538,39210962,39221967,39227925,39234772,39236454,39242785,39253251,	38812712,38992410,39090991,39098347,39115317,39130792,39138547,39147469,39202348,39210705,39211111,39222176,39228093,39234918,39236578,39242952,39253455,	158311	0,1,1,2,1,1,1,1,0,1,0,2,1,1,0,1,0,	eE1_eS2
chr2	43384143	43394162	43389143	43389162	43306138	43430816	+	pard3	NM_205735	par-3; par3; bazooka; asip	ENSDARG00000010583	22	43306138,43336527,43356009,43356588,43361638,43371604,43374281,43377561,43380594,43384334,43385386,43387147,43391837,43394221,43404049,43408633,43409047,43415556,43417598,43419746,43427053,43430322,	43306432,43336629,43356193,43356770,43361782,43371684,43374365,43377687,43380971,43384474,43385515,43387183,43392026,43394392,43404200,43408817,43409190,43415601,43417829,43419966,43427161,43430816,	83005	0,0,0,1,0,0,2,2,2,1,0,0,0,0,0,1,2,1,1,1,2,2,	eE12_eS13
chr2	43974206	43984232	43979206	43979232	43981959	44017517	+	si:ch211-195h23.3	NM_001130402	-	ENSDARG00000068431	13	43981959,43998910,43999491,44006189,44006341,44006943,44007043,44009673,44010622,44011318,44013315,44015979,44016328,	43982077,43998940,43999521,44006270,44006428,44006969,44007120,44009891,44010888,44011435,44013469,44016024,44017517,	2753	0,1,1,1,1,1,0,2,1,0,0,1,1,	upstream
chr2	50139993	50150019	50144993	50145019	50139220	50173883	+	sema4e	NM_131049	semaZ7; sema7	ENSDARG00000052997	16	50139220,50142260,50150492,50153136,50154407,50157174,50157364,50157587,50160735,50160985,50162925,50163165,50166804,50169377,50171462,50173120,	50139333,50142483,50150802,50153282,50154470,50157273,50157464,50157698,50160887,50161158,50163082,50163382,50166920,50169547,50171515,50173883,	5773	-1,-1,0,1,0,0,0,1,1,0,2,0,1,0,2,1,	5UTR
chr2	50388462	50398481	50393462	50393481	50376132	50404288	+	wdr48	NM_214709	wd48; wu:fk50c12; wdr48; fk50c12; wu:fd19a04; zgc:66229	ENSDARG00000038543	19	50376132,50377997,50378332,50378491,50380132,50383750,50383964,50389262,50389576,50392144,50394044,50394218,50394455,50396346,50396787,50397216,50397660,50401202,50403558,	50376193,50378138,50378411,50378574,50380262,50383839,50384066,50389487,50389651,50392247,50394142,50394326,50394552,50396442,50396893,50397304,50397737,50401395,50404288,	17330	0,0,0,1,0,1,0,0,0,0,1,0,0,1,1,2,0,2,0,	eE10_eS11
chr2	52462128	52472161	52467128	52467161	52451956	52511975	+	ghrhra	NM_001131052	ghrhr	ENSDARG00000104961	13	52451956,52452869,52470188,52481252,52483468,52490248,52491230,52492470,52493754,52493905,52499696,52504624,52511565,	52452181,52452978,52470296,52481353,52483566,52490381,52491384,52492531,52493824,52493997,52499826,52504666,52511975,	15172	0,0,1,1,0,2,0,1,2,0,2,0,0,	eE2_eS3
chr2	54343407	54353438	54348407	54348438	54307208	54402863	+	ctnnbl1	NM_200866	zgc:77673	ENSDARG00000011958	16	54307208,54309109,54311980,54312247,54314886,54318887,54325258,54328721,54331615,54335775,54337761,54368747,54373547,54388985,54389202,54402549,	54307340,54309298,54312087,54312387,54314984,54318981,54325350,54328794,54331674,54335924,54337943,54368845,54373628,54389123,54389275,54402863,	41199	0,0,0,2,1,0,1,0,1,0,2,1,0,0,0,1,	eE11_eS12
chr2	57748485	57758516	57753485	57753516	57737909	57762600	+	mbd3a	NM_212769	wu:fa98f07	ENSDARG00000061774	7	57737909,57742738,57745321,57747098,57750608,57754818,57761745,	57738139,57742895,57745459,57747189,57750786,57755000,57762600,	15576	0,2,0,0,1,2,-1,	eE5_eS6
chr2	58843899	58853925	58848899	58848925	58850208	58864538	+	pnp5b	NM_001004628	zgc:101740	ENSDARG00000099802	6	58850208,58857999,58859947,58863379,58863625,58864112,	58850281,58858169,58860051,58863555,58863816,58864538,	1309	0,2,1,0,2,1,	upstream
chr2	59089608	59099627	59094608	59094627	59091376	60292306	+	cyyr1	NM_212882	zgc:77252	ENSDARG00000103783	10	59091376,59115597,59116010,59242884,59569139,59599575,59599835,59770560,60098341,60292229,	59091422,59115997,59116527,59243018,59569293,59599587,59599841,59770571,60098451,60292306,	3232	-10	5UTR
chr2	59565648	59575676	59570648	59570676	59091376	60292306	+	cyyr1	NM_212882	zgc:77252	ENSDARG00000103783	10	59091376,59115597,59116010,59242884,59569139,59599575,59599835,59770560,60098341,60292229,	59091422,59115997,59116527,59243018,59569293,59599587,59599841,59770571,60098451,60292306,	479272	-10	5UTR
chr2	59728248	59738273	59733248	59733273	59091376	60292306	+	cyyr1	NM_212882	zgc:77252	ENSDARG00000103783	10	59091376,59115597,59116010,59242884,59569139,59599575,59599835,59770560,60098341,60292229,	59091422,59115997,59116527,59243018,59569293,59599587,59599841,59770571,60098451,60292306,	641872	-10	5UTR
chr20	398559	408591	403559	403591	349877	416764	+	fynb	NM_001029969	im:6908851; si:dkey-119m7.5; zgc:109996	ENSDARG00000025319	14	349877,364616,370858,390136,394632,396930,399542,400249,405344,411495,411834,413782,414042,416340,	349892,364674,370976,390414,394729,397029,399646,400399,405509,411675,411906,413941,414174,416764,	53682	-1,-1,-1,0,1,2,2,1,1,1,1,1,1,1,	eE8_eS9
chr20	398696	408715	403696	403715	349877	416764	+	fynb	NM_001029969	im:6908851; si:dkey-119m7.5; zgc:109996	ENSDARG00000025319	14	349877,364616,370858,390136,394632,396930,399542,400249,405344,411495,411834,413782,414042,416340,	349892,364674,370976,390414,394729,397029,399646,400399,405509,411675,411906,413941,414174,416764,	53819	-1,-1,-1,0,1,2,2,1,1,1,1,1,1,1,	eE8_eS9
chr20	399192	409211	404192	404211	349877	416764	+	fynb	NM_001029969	im:6908851; si:dkey-119m7.5; zgc:109996	ENSDARG00000025319	14	349877,364616,370858,390136,394632,396930,399542,400249,405344,411495,411834,413782,414042,416340,	349892,364674,370976,390414,394729,397029,399646,400399,405509,411675,411906,413941,414174,416764,	54315	-1,-1,-1,0,1,2,2,1,1,1,1,1,1,1,	eE8_eS9
chr20	399264	409283	404264	404283	349877	416764	+	fynb	NM_001029969	im:6908851; si:dkey-119m7.5; zgc:109996	ENSDARG00000025319	14	349877,364616,370858,390136,394632,396930,399542,400249,405344,411495,411834,413782,414042,416340,	349892,364674,370976,390414,394729,397029,399646,400399,405509,411675,411906,413941,414174,416764,	54387	-1,-1,-1,0,1,2,2,1,1,1,1,1,1,1,	eE8_eS9
chr20	758498	768529	763498	763529	756818	800528	+	myo6a	NM_001004111	-	ENSDARG00000044016	36	756818,762218,762467,764122,765337,766089,766234,767228,768685,773131,775465,775809,777170,778868,779029,779467,780313,780618,780771,781777,781997,784064,784298,787624,788020,789567,791366,792101,793144,795255,795881,796501,798698,799190,799835,800220,	756940,762288,762541,764252,765443,766145,766332,767393,768766,773312,775610,775967,777262,778941,779157,779563,780484,780657,780865,781908,782075,784194,784389,787775,788229,789646,791527,792137,793183,795359,796013,796531,798920,799817,800204,800528,	6680	0,0,1,0,1,2,1,0,0,0,1,2,1,0,1,0,0,0,0,1,0,0,1,2,0,2,0,2,2,2,1,1,1,1,-1,-1,	eE3_eS4
chr20	5676551	5686570	5681551	5681570	5594945	5998429	+	nrxn3b	NM_001080047	-	ENSDARG00000062693	20	5594945,5613594,5621355,5705782,5710282,5711600,5728686,5731889,5761525,5770469,5770687,5774126,5776328,5780769,5918657,5953275,5963498,5964660,5989642,5996471,	5596642,5613612,5621385,5706084,5710327,5711762,5729125,5732273,5761729,5770589,5771069,5774317,5776502,5780889,5918839,5953447,5963588,5964971,5990206,5998429,	86606	0,1,1,1,0,0,0,1,1,1,1,2,1,1,1,0,1,1,0,-1,	eE3_eS4
chr20	13321382	13331401	13326382	13326401	13318058	13435784	+	enpp1	NM_001030168	si:ch211-142e24.2; zgc:136238	ENSDARG00000005789	25	13318058,13331778,13334866,13340538,13346511,13352355,13355297,13356082,13361373,13361651,13362023,13365990,13377527,13377820,13378217,13379259,13388156,13400621,13406078,13406220,13415985,13423047,13430715,13432614,13434926,	13318234,13331851,13334995,13340664,13346572,13352453,13355377,13356202,13361483,13361717,13362096,13366099,13377659,13377852,13378345,13379329,13388244,13400806,13406118,13406369,13416112,13423122,13430848,13432759,13435784,	8324	0,0,1,1,1,2,1,0,0,2,2,0,1,1,0,2,0,1,0,1,0,1,1,2,0,	eE1_eS2
chr20	13877019	13887038	13882019	13882038	13884229	13912777	+	rd3	NM_001080631	si:dkey-249p7.1; zgc:158792	ENSDARG00000031600	3	13884229,13890711,13911715,	13884375,13891043,13912777,	2210	-1,0,2,	upstream
chr20	16682247	16692266	16687247	16687266	16680311	16701315	+	tmem30ab	NM_205560	wu:fi23a10; zgc:55379; fi23a10; zgc:77655; wu:fb15c10	ENSDARG00000043555	7	16680311,16685374,16690512,16693251,16693423,16698794,16700424,	16680738,16685494,16690620,16693339,16693570,16699001,16701315,	6936	0,0,0,0,1,1,1,	eE2_eS3
chr20	19024570	19034596	19029570	19029596	19019502	19055778	+	mtmr9	NM_001045070	si:dkey-155d18.2	ENSDARG00000015860	10	19019502,19027653,19028841,19030199,19030460,19033883,19037723,19040866,19044892,19055614,	19019684,19027762,19028967,19030373,19030678,19034045,19037865,19041087,19045044,19055778,	10068	0,2,0,0,0,2,2,0,2,1,	eE3_eS4
chr20	22694415	22704434	22699415	22699434	22652873	22726966	+	lnx1	NM_001075113	wu:fj78f06; zgc:152906; fj78f06; lnx; si:dkey-12h2.1	ENSDARG00000043323	11	22652873,22659768,22695827,22699506,22706557,22708412,22716949,22720270,22722904,22724469,22726172,	22653116,22660279,22696075,22699662,22706766,22708802,22717084,22720448,22723163,22724628,22726966,	46542	-1,0,2,1,1,0,0,0,1,2,2,	eE3_eS4
chr20	23943423	23953449	23948423	23948449	23942864	23944265	+	cx52.6	NM_212819	-	ENSDARG00000034930	1	23942864	23944265	5559	0	downstream
chr20	27426721	27436754	27431721	27431754	27435484	27435569	+	mir203b	NR_030115	dre-mir-203b	ENSDARG00000083357	1	27435484	27435569	3763	-1	upstream
chr20	34721845	34731864	34726845	34726864	34696003	34725262	+	elp3	NM_001014322	zgc:113140; si:ch211-63o20.8	ENSDARG00000042005	15	34696003,34697180,34697527,34697765,34699584,34699752,34700003,34707240,34707840,34718714,34719872,34720924,34721080,34723058,34724605,	34696153,34697280,34697666,34697836,34699648,34699821,34700158,34707402,34707967,34718908,34719963,34720990,34721308,34723140,34725262,	30842	0,1,2,0,2,0,0,2,2,0,2,0,0,0,1,	downstream
chr20	35960043	35970075	35965043	35965075	35881993	36004040	+	cd2ap	NM_001008583	im:7153970; si:ch211-207n9.1; fj51c01; cd2apl; wu:fj51c01; zgc:103705	ENSDARG00000015224	19	35881993,35925242,35948388,35952430,35954537,35956701,35960572,35962429,35965694,35967583,35978812,35982006,35984268,35985510,35987573,35990043,35997026,36000188,36003465,	35882250,35925403,35948587,35952531,35954658,35956871,35960666,35962524,35965793,35967637,35978849,35982069,35984422,35985614,35987686,35990160,35997205,36000252,36004040,	83050	0,1,0,1,0,1,0,1,0,0,0,1,1,2,1,0,0,2,0,	eE8_eS9
chr20	38058498	38068517	38063498	38063517	38057286	38141098	+	galnt14	NM_001044995	si:ch211-147c1.1	ENSDARG00000023448	15	38057286,38070507,38089816,38100820,38101163,38108174,38110974,38111345,38116450,38124162,38126538,38126743,38128724,38138463,38140939,	38057421,38070677,38089915,38100888,38101229,38108296,38111062,38111430,38116554,38124289,38126631,38126827,38128869,38138583,38141098,	6212	0,0,2,2,1,1,0,1,2,1,2,2,2,0,0,	eE1_eS2
chr20	38559475	38569500	38564475	38564500	38568054	38608405	+	gtf3c2	NM_001045018	si:ch211-245h14.3	ENSDARG00000004574	18	38568054,38569498,38570170,38572355,38572744,38572907,38573075,38577680,38577994,38580221,38593624,38593872,38596399,38596882,38598563,38598766,38603735,38608183,	38568213,38569701,38570390,38572653,38572818,38572985,38573174,38577908,38578106,38580333,38593720,38594017,38596561,38596970,38598683,38598934,38603843,38608405,	3579	-1,0,1,2,0,2,2,2,2,0,1,1,2,2,0,0,0,0,	upstream
chr20	38696856	38706875	38701856	38701875	38696574	38741674	+	mpv17	NM_201165	zgc:63573	ENSDARG00000032431	8	38696574,38699404,38719700,38722611,38727336,38738941,38739049,38741026,	38696791,38699487,38719816,38722704,38727432,38738974,38739102,38741674,	5282	-1,0,1,0,0,0,0,2,	eE2_eS3
chr20	38715276	38725296	38720276	38720296	38696574	38741674	+	mpv17	NM_201165	zgc:63573	ENSDARG00000032431	8	38696574,38699404,38719700,38722611,38727336,38738941,38739049,38741026,	38696791,38699487,38719816,38722704,38727432,38738974,38739102,38741674,	23702	-1,0,1,0,0,0,0,2,	eE3_eS4
chr20	39365471	39375491	39370471	39370491	39369597	39383862	+	esco2	NM_001003872	si:dkey-217m5.6; zgc:111795	ENSDARG00000014685	11	39369597,39370590,39370729,39371655,39373275,39374169,39374407,39375035,39377807,39378029,39383367,	39369733,39370644,39371573,39371734,39373312,39374311,39374539,39375125,39377951,39378214,39383862,	874	-1,0,2,0,1,2,0,0,0,0,2,	5UTR
chr20	43141230	43151250	43146230	43146250	43145227	43150173	+	si:dkeyp-95d10.1	NM_001039620	fc11c10; si:dkeyp-95d10.1; wu:fc11c10	ENSDARG00000009844	2	43145227,43149456,	43145630,43150173,	1003	0,0,	eE1_eS2
chr20	51012240	51022268	51017240	51017268	50966942	51042375	+	fut8	NM_001003855	fut8; wu:fd47h04	ENSDARG00000015449	5	50966942,50990848,50995446,50995558,51042126,	50967145,50990965,50995487,50995588,51042375,	50298	0,2,0,1,0,	eE4_eS5
chr20	52897025	52907059	52902025	52902059	52887722	52924182	+	eef1db	NM_001030147	si:dkey-235d18.4; im:7233939; wu:fa14f09; zgc:114052; eef1d	ENSDARG00000030053	7	52887722,52903152,52904719,52912121,52916297,52916773,52924064,	52887805,52903267,52904791,52912206,52916617,52916968,52924182,	14303	-1,0,0,0,1,0,0,	5UTR
chr20	52897025	52907059	52902025	52902059	52887722	52924182	+	eef1db	NM_001161414	si:dkey-235d18.4; im:7233939; wu:fa14f09; zgc:114052; eef1d	ENSDARG00000030053	8	52887722,52903152,52904719,52909875,52912121,52916297,52916773,52924064,	52887805,52903267,52904791,52909947,52912206,52916617,52916968,52924182,	14303	-1,0,0,0,0,1,0,0,	5UTR
chr21	1980320	1990349	1985320	1985349	1970766	1993012	+	fech	NM_131631	fch; zgc:109851	ENSDARG00000003462	11	1970766,1973868,1974649,1976880,1984831,1985062,1985310,1988271,1988597,1990021,1992773,	1970871,1973983,1974769,1977029,1984966,1985169,1985409,1988379,1988762,1990081,1993012,	14554	0,1,2,2,1,1,0,0,0,0,0,	eS7_eE7
chr21	4886304	4896323	4891304	4891323	4318157	5083787	+	notch1a	NM_131441	wu:fc37a05; des; n1a; wu:fc01e02	ENSDARG00000103554	23	4318157,4320240,4324701,5057239,5058830,5059090,5059425,5061349,5062228,5062626,5063022,5064331,5065850,5066587,5069425,5070720,5073121,5074079,5075268,5078616,5080542,5081437,5082617,	4318394,4320351,4325040,5057353,5058950,5059243,5059654,5061551,5062382,5062811,5063155,5064589,5065963,5067159,5069839,5070869,5073332,5074161,5075431,5078915,5080690,5081535,5083787,	573147	1,1,1,1,1,1,1,2,0,1,0,1,1,0,2,2,1,2,0,1,0,1,0,	eE3_eS4
chr21	8921045	8931078	8926045	8926078	8912537	8929910	+	sdad1	NM_173230	chunp6864; wu:fa94e12; flj10498	ENSDARG00000105117	22	8912537,8913043,8914594,8915640,8915831,8916865,8917052,8917302,8919413,8919602,8919776,8919997,8920168,8923703,8923870,8924063,8926102,8926305,8928116,8928420,8929487,8929749,	8912734,8913148,8914693,8915751,8915903,8916966,8917110,8917377,8919515,8919672,8919880,8920055,8920227,8923780,8923968,8924140,8926226,8926397,8928301,8928505,8929649,8929910,	13508	0,0,0,0,0,0,2,0,0,0,1,0,1,0,2,1,0,1,0,2,0,0,	eE16_eS17
chr21	16059370	16069400	16064370	16064400	16054057	16081155	+	stom	NM_131758	epb72; zgc:110814; band7.2; band72	ENSDARG00000003835	8	16054057,16057731,16060763,16066134,16068741,16072682,16078790,16079839,	16054236,16057841,16060836,16066217,16068945,16072817,16079829,16081155,	10313	0,1,0,1,0,0,0,-1,	eE3_eS4
chr21	20743589	20753614	20748589	20748614	20743669	20746640	+	neu3.1	NM_001079665	im:7158396; zgc:158400	ENSDARG00000096382	3	20743669,20745380,20746453,	20744007,20746438,20746640,	4920	0,0,-1,	downstream
chr21	20743589	20753614	20748589	20748614	20748580	20751161	+	neu3.2	NM_001003644	im:6912336; zgc:100806	ENSDARG00000010047	3	20748580,20749479,20750103,	20748734,20749723,20751161,	9	-1,0,0,	5UTR
chr21	23489620	23499654	23494620	23494654	23230899	23690148	+	cadm1a	NM_001113551	-	ENSDARG00000031075	12	23230899,23530029,23565124,23579413,23583772,23602494,23612284,23619570,23639862,23658825,23689082,23690029,	23230993,23530047,23565271,23579566,23583910,23602653,23612381,23619743,23639946,23658858,23689211,23690148,	263721	0,1,1,1,1,1,1,2,1,1,1,1,	eE1_eS2
chr21	29054245	29064268	29059245	29059268	29050441	29091653	+	zgc:101809	NM_214717	wu:fj47a12; zgc:101809	ENSDARG00000055955	21	29050441,29055785,29056641,29059565,29069542,29069659,29072101,29072366,29072562,29077224,29077480,29078619,29079869,29080094,29083533,29083651,29083837,29083964,29090847,29091030,29091268,	29050779,29055848,29056688,29059625,29069580,29069700,29072285,29072464,29072620,29077290,29077509,29078639,29080007,29080116,29083546,29083745,29083878,29084029,29090922,29091180,29091653,	8804	0,0,0,2,2,1,0,1,0,1,1,0,2,2,0,1,2,1,0,0,0,	eE3_eS4
chr21	31981535	31991554	31986535	31986554	31939671	32002010	+	arl3l1	NM_200693	zgc:73049	ENSDARG00000102393	6	31939671,31939940,31945694,31945987,31999220,32001335,	31939815,31940084,31945811,31946038,31999406,32002010,	46864	0,0,0,0,0,0,	eE4_eS5
chr21	33800560	33810582	33805560	33805582	33780747	33801083	+	wdr55	NM_001003871	flj20195l; zgc:111796	ENSDARG00000007217	8	33780747,33781009,33791533,33792327,33792498,33794130,33797697,33800021,	33780797,33781152,33791634,33792415,33792678,33794230,33797867,33801083,	24813	0,0,2,1,2,2,0,2,	downstream
chr21	38256369	38266395	38261369	38261395	38258920	38287659	+	pafah1b1b	NM_201346	Lis1a	ENSDARG00000026595	11	38258920,38266975,38274320,38274785,38276963,38278064,38283041,38283277,38283575,38286291,38287419,	38259015,38267216,38274405,38274860,38277170,38278233,38283144,38283506,38283677,38286448,38287659,	2449	-1,0,2,0,0,0,1,2,0,0,1,	5UTR
chr21	41577958	41587985	41582958	41582985	41578283	41583017	+	zcchc10	NM_001089339	wu:fi22e12; wu:fi37d07	ENSDARG00000091092	5	41578283,41578540,41579517,41581280,41581798,	41578333,41578702,41579562,41581727,41583017,	4675	0,2,2,2,-1,	3UTR
chr21	43389658	43399677	43394658	43394677	43393388	43824438	+	fstl4	NM_001031843	drMahya-2	-	13	43393388,43404636,43414479,43469483,43469572,43524925,43525310,43553499,43560833,43567110,43576171,43820934,43823970,	43393475,43404763,43414513,43469567,43469711,43525104,43525431,43553666,43560954,43567272,43576306,43821982,43824438,	1270	-1,0,0,1,0,1,0,1,0,1,1,0,-1,	5UTR
chr21	43727862	43737883	43732862	43732883	43594547	44022114	+	tcf7	NM_001012389	-	ENSDARG00000038672	11	43594547,43595261,43960986,44001406,44008427,44014953,44015994,44016327,44019468,44019976,44021891,	43594773,43595328,43961090,44001521,44008506,44015070,44016157,44016447,44019518,44020048,44022114,	138315	0,0,1,0,1,2,2,0,0,2,2,	eE2_eS3
chr21	43727862	43737883	43732862	43732883	43393388	43824438	+	fstl4	NM_001031843	drMahya-2	-	13	43393388,43404636,43414479,43469483,43469572,43524925,43525310,43553499,43560833,43567110,43576171,43820934,43823970,	43393475,43404763,43414513,43469567,43469711,43525104,43525431,43553666,43560954,43567272,43576306,43821982,43824438,	339474	-1,0,0,1,0,1,0,1,0,1,1,0,-1,	eE11_eS12
chr22	1572357	1582387	1577357	1577387	1440864	1687971	+	zgc:171435	NM_001122616	-	ENSDARG00000093672	3	1440864,1682187,1686351,	1441087,1682339,1687971,	136493	-1,0,1,	5UTR
chr22	1572357	1582387	1577357	1577387	1526706	1801223	+	zgc:175284	NM_001113614	-	ENSDARG00000078159	4	1526706,1795338,1797142,1800260,	1526812,1795707,1797496,1801223,	50651	0,1,1,1,	eE1_eS2
chr22	1572357	1582387	1577357	1577387	1570955	1583044	+	zgc:173693	NM_001130657	-	-	7	1570955,1573677,1575804,1576287,1578339,1581913,1582770,	1570989,1573730,1575976,1576730,1578786,1582749,1583044,	6402	-1,-1,0,2,1,1,-1,	eE4_eS5
chr22	1572408	1582438	1577408	1577438	1440864	1687971	+	zgc:171435	NM_001122616	-	ENSDARG00000093672	3	1440864,1682187,1686351,	1441087,1682339,1687971,	136544	-1,0,1,	5UTR
chr22	1572408	1582438	1577408	1577438	1526706	1801223	+	zgc:175284	NM_001113614	-	ENSDARG00000078159	4	1526706,1795338,1797142,1800260,	1526812,1795707,1797496,1801223,	50702	0,1,1,1,	eE1_eS2
chr22	1572408	1582438	1577408	1577438	1570955	1583044	+	zgc:173693	NM_001130657	-	-	7	1570955,1573677,1575804,1576287,1578339,1581913,1582770,	1570989,1573730,1575976,1576730,1578786,1582749,1583044,	6453	-1,-1,0,2,1,1,-1,	eE4_eS5
chr22	1572459	1582489	1577459	1577489	1440864	1687971	+	zgc:171435	NM_001122616	-	ENSDARG00000093672	3	1440864,1682187,1686351,	1441087,1682339,1687971,	136595	-1,0,1,	5UTR
chr22	1572459	1582489	1577459	1577489	1526706	1801223	+	zgc:175284	NM_001113614	-	ENSDARG00000078159	4	1526706,1795338,1797142,1800260,	1526812,1795707,1797496,1801223,	50753	0,1,1,1,	eE1_eS2
chr22	1572459	1582489	1577459	1577489	1570955	1583044	+	zgc:173693	NM_001130657	-	-	7	1570955,1573677,1575804,1576287,1578339,1581913,1582770,	1570989,1573730,1575976,1576730,1578786,1582749,1583044,	6504	-1,-1,0,2,1,1,-1,	eE4_eS5
chr22	1901553	1911580	1906553	1906580	1903174	1911426	+	zgc:113418	NM_001012491	-	ENSDARG00000071833	4	1903174,1903645,1906795,1910604,	1903216,1903844,1907164,1911426,	3379	-1,0,1,1,	eE2_eS3
chr22	1901553	1911580	1906553	1906580	1633211	1901689	+	zgc:110821	NM_001013285	-	ENSDARG00000077085	5	1633211,1892659,1895345,1900183,1901641,	1633262,1892726,1895759,1900584,1901689,	273342	-1,0,1,1,-1,	downstream
chr22	2099632	2109659	2104632	2104659	2044156	2112953	+	zgc:174224	NM_001111090	-	ENSDARG00000076222	3	2044156,2109405,2111963,	2044173,2109518,2112953,	60476	-1,0,1,	5UTR
chr22	2099632	2109659	2104632	2104659	2062280	2106478	+	si:dkey-20i20.2	NM_001111089	zgc:173728	-	3	2062280,2104377,2104672,	2062307,2104560,2106478,	42352	-1,0,1,	eE2_eS3
chr22	4003446	4013475	4008446	4008475	3998377	4039283	+	fbn2b	NM_001135790	fbn2	-	42	3998377,3998567,4001402,4001608,4001949,4003475,4003682,4004156,4006225,4006674,4006950,4007421,4007774,4009795,4010230,4010884,4014269,4014623,4015511,4016703,4016905,4017683,4017906,4019613,4020269,4020570,4023569,4023851,4024003,4025759,4026267,4026566,4026984,4030844,4031223,4033428,4034166,4034391,4036163,4036371,4037054,4038908,	3998457,3998693,4001531,4001734,4002075,4003598,4003808,4004282,4006348,4006797,4007076,4007544,4007897,4009957,4010299,4011010,4014395,4014773,4015583,4016829,4017031,4017809,4018023,4019742,4020389,4020696,4023722,4023917,4024129,4025879,4026390,4026698,4027110,4031051,4031349,4033551,4034283,4034520,4036283,4036603,4037214,4039283,	10069	2,1,1,1,1,1,1,1,1,1,1,1,1,1,1,1,1,1,1,1,1,1,1,1,1,1,1,1,1,1,1,1,1,1,1,1,1,1,1,1,2,0,	eE13_eS14
chr22	4003509	4013538	4008509	4008538	3998377	4039283	+	fbn2b	NM_001135790	fbn2	-	42	3998377,3998567,4001402,4001608,4001949,4003475,4003682,4004156,4006225,4006674,4006950,4007421,4007774,4009795,4010230,4010884,4014269,4014623,4015511,4016703,4016905,4017683,4017906,4019613,4020269,4020570,4023569,4023851,4024003,4025759,4026267,4026566,4026984,4030844,4031223,4033428,4034166,4034391,4036163,4036371,4037054,4038908,	3998457,3998693,4001531,4001734,4002075,4003598,4003808,4004282,4006348,4006797,4007076,4007544,4007897,4009957,4010299,4011010,4014395,4014773,4015583,4016829,4017031,4017809,4018023,4019742,4020389,4020696,4023722,4023917,4024129,4025879,4026390,4026698,4027110,4031051,4031349,4033551,4034283,4034520,4036283,4036603,4037214,4039283,	10132	2,1,1,1,1,1,1,1,1,1,1,1,1,1,1,1,1,1,1,1,1,1,1,1,1,1,1,1,1,1,1,1,1,1,1,1,1,1,1,1,2,0,	eE13_eS14
chr22	4003579	4013608	4008579	4008608	3998377	4039283	+	fbn2b	NM_001135790	fbn2	-	42	3998377,3998567,4001402,4001608,4001949,4003475,4003682,4004156,4006225,4006674,4006950,4007421,4007774,4009795,4010230,4010884,4014269,4014623,4015511,4016703,4016905,4017683,4017906,4019613,4020269,4020570,4023569,4023851,4024003,4025759,4026267,4026566,4026984,4030844,4031223,4033428,4034166,4034391,4036163,4036371,4037054,4038908,	3998457,3998693,4001531,4001734,4002075,4003598,4003808,4004282,4006348,4006797,4007076,4007544,4007897,4009957,4010299,4011010,4014395,4014773,4015583,4016829,4017031,4017809,4018023,4019742,4020389,4020696,4023722,4023917,4024129,4025879,4026390,4026698,4027110,4031051,4031349,4033551,4034283,4034520,4036283,4036603,4037214,4039283,	10202	2,1,1,1,1,1,1,1,1,1,1,1,1,1,1,1,1,1,1,1,1,1,1,1,1,1,1,1,1,1,1,1,1,1,1,1,1,1,1,1,2,0,	eE13_eS14
chr22	4003642	4013671	4008642	4008671	3998377	4039283	+	fbn2b	NM_001135790	fbn2	-	42	3998377,3998567,4001402,4001608,4001949,4003475,4003682,4004156,4006225,4006674,4006950,4007421,4007774,4009795,4010230,4010884,4014269,4014623,4015511,4016703,4016905,4017683,4017906,4019613,4020269,4020570,4023569,4023851,4024003,4025759,4026267,4026566,4026984,4030844,4031223,4033428,4034166,4034391,4036163,4036371,4037054,4038908,	3998457,3998693,4001531,4001734,4002075,4003598,4003808,4004282,4006348,4006797,4007076,4007544,4007897,4009957,4010299,4011010,4014395,4014773,4015583,4016829,4017031,4017809,4018023,4019742,4020389,4020696,4023722,4023917,4024129,4025879,4026390,4026698,4027110,4031051,4031349,4033551,4034283,4034520,4036283,4036603,4037214,4039283,	10265	2,1,1,1,1,1,1,1,1,1,1,1,1,1,1,1,1,1,1,1,1,1,1,1,1,1,1,1,1,1,1,1,1,1,1,1,1,1,1,1,2,0,	eE13_eS14
chr22	4003714	4013742	4008714	4008742	3998377	4039283	+	fbn2b	NM_001135790	fbn2	-	42	3998377,3998567,4001402,4001608,4001949,4003475,4003682,4004156,4006225,4006674,4006950,4007421,4007774,4009795,4010230,4010884,4014269,4014623,4015511,4016703,4016905,4017683,4017906,4019613,4020269,4020570,4023569,4023851,4024003,4025759,4026267,4026566,4026984,4030844,4031223,4033428,4034166,4034391,4036163,4036371,4037054,4038908,	3998457,3998693,4001531,4001734,4002075,4003598,4003808,4004282,4006348,4006797,4007076,4007544,4007897,4009957,4010299,4011010,4014395,4014773,4015583,4016829,4017031,4017809,4018023,4019742,4020389,4020696,4023722,4023917,4024129,4025879,4026390,4026698,4027110,4031051,4031349,4033551,4034283,4034520,4036283,4036603,4037214,4039283,	10337	2,1,1,1,1,1,1,1,1,1,1,1,1,1,1,1,1,1,1,1,1,1,1,1,1,1,1,1,1,1,1,1,1,1,1,1,1,1,1,1,2,0,	eE13_eS14
chr22	4004012	4014039	4009012	4009039	3998377	4039283	+	fbn2b	NM_001135790	fbn2	-	42	3998377,3998567,4001402,4001608,4001949,4003475,4003682,4004156,4006225,4006674,4006950,4007421,4007774,4009795,4010230,4010884,4014269,4014623,4015511,4016703,4016905,4017683,4017906,4019613,4020269,4020570,4023569,4023851,4024003,4025759,4026267,4026566,4026984,4030844,4031223,4033428,4034166,4034391,4036163,4036371,4037054,4038908,	3998457,3998693,4001531,4001734,4002075,4003598,4003808,4004282,4006348,4006797,4007076,4007544,4007897,4009957,4010299,4011010,4014395,4014773,4015583,4016829,4017031,4017809,4018023,4019742,4020389,4020696,4023722,4023917,4024129,4025879,4026390,4026698,4027110,4031051,4031349,4033551,4034283,4034520,4036283,4036603,4037214,4039283,	10635	2,1,1,1,1,1,1,1,1,1,1,1,1,1,1,1,1,1,1,1,1,1,1,1,1,1,1,1,1,1,1,1,1,1,1,1,1,1,1,1,2,0,	eE13_eS14
chr22	5003509	5013528	5008509	5008528	5004329	5004435	+	mir27e	NR_045227	mirn27e	ENSDARG00000082920	1	5004329	5004435	4180	-1	downstream
chr22	5003509	5013528	5008509	5008528	5011863	5011953	+	mir24-4	NR_045225	mirn24-4	ENSDARG00000081769	1	5011863	5011953	3354	-1	upstream
chr22	10306165	10316185	10311165	10311185	10276556	10309164	+	pxk	NM_001082808	si:dkeyp-87e7.1	ENSDARG00000063195	18	10276556,10278327,10281337,10282508,10282789,10285909,10286213,10288606,10293042,10294094,10296169,10298183,10299724,10299865,10300721,10300894,10302228,10306000,	10276670,10278378,10281385,10282695,10282867,10285983,10286288,10288711,10293144,10294256,10296287,10298262,10299773,10299943,10300808,10300958,10302291,10309164,	34609	0,0,0,0,1,1,0,0,0,0,0,1,2,0,0,0,1,1,	downstream
chr22	10306165	10316185	10311165	10311185	10312014	10322652	+	pdhb	NM_213154	zgc:64062; wu:fc76a05	ENSDARG00000021346	10	10312014,10312160,10315802,10315996,10316662,10318125,10318480,10320602,10321814,10322216,	10312062,10312220,10315910,10316057,10316700,10318411,10318591,10320694,10321956,10322652,	849	0,0,0,0,1,0,1,1,0,1,	upstream
chr22	12954518	12964547	12959518	12959547	12937918	12964396	+	stat1a	NM_131480	stat1	ENSDARG00000006266	25	12937918,12940392,12942119,12942392,12943418,12943590,12944617,12944808,12946970,12948925,12949112,12949353,12949939,12950131,12952589,12952762,12959216,12960110,12960257,12960548,12960801,12962426,12963122,12963285,12964200,	12937996,12940537,12942270,12942488,12943508,12943669,12944709,12944960,12947129,12949018,12949172,12949377,12950027,12950173,12952673,12952861,12959352,12960166,12960349,12960688,12960990,12962502,12963192,12963312,12964396,	21600	-1,0,2,0,0,0,1,0,2,2,2,2,2,0,0,0,0,1,0,2,1,1,2,0,0,	eE17_eS18
chr22	14975638	14985657	14980638	14980657	14981220	14996572	+	gtpbp1l	NM_001024811	-	ENSDARG00000042900	11	14981220,14982939,14985509,14987387,14987821,14988021,14988347,14990026,14990556,14992300,14995610,	14981420,14983051,14985690,14987736,14987945,14988136,14988492,14990345,14990735,14992426,14996572,	582	0,0,1,2,0,1,2,0,1,0,0,	upstream
chr22	17450033	17460056	17455033	17455056	17436401	17458056	+	nrd1	NM_001044715	nrd1; si:dkey-171o17.4	ENSDARG00000062372	31	17436401,17436603,17438763,17439018,17439365,17439964,17440805,17440988,17441193,17441686,17443273,17443438,17444676,17444881,17447624,17447760,17448341,17449855,17450033,17450238,17450716,17452882,17453087,17453339,17454125,17454349,17454837,17456294,17456455,17457360,17457552,	17436428,17436780,17438941,17439100,17439519,17440038,17440901,17441111,17441251,17441760,17443343,17443516,17444797,17444940,17447679,17447877,17448465,17449942,17450153,17450290,17450867,17453010,17453250,17453371,17454264,17454397,17454890,17456378,17456663,17457450,17458056,	18632	-1,0,2,0,1,2,1,1,1,2,1,2,2,0,2,0,0,1,1,1,2,0,2,0,2,0,0,2,2,0,0,	eE27_eS28
chr22	17450033	17460056	17455033	17455056	17459190	17472794	+	axdnd1	NM_001089377	si:dkey-171o17.5	ENSDARG00000062355	25	17459190,17460055,17460786,17461849,17462033,17462216,17462570,17463385,17467524,17467746,17468189,17468410,17469240,17469483,17469656,17469963,17470362,17470738,17471012,17471201,17471383,17471548,17472249,17472410,17472627,	17459414,17460228,17460890,17461952,17462119,17462273,17462679,17463507,17467665,17467851,17468310,17468512,17469407,17469553,17469891,17470180,17470456,17470938,17471103,17471303,17471464,17471662,17472341,17472541,17472794,	4157	0,1,0,2,0,2,2,0,2,2,2,0,0,2,0,1,2,0,2,0,0,0,0,2,1,	upstream
chr22	25606293	25616315	25611293	25611315	25613391	25784908	+	zgc:174165	NM_001102634	-	ENSDARG00000086221	8	25613391,25656941,25657136,25657370,25657512,25657777,25762948,25784887,	25613418,25656966,25657259,25657418,25657641,25657881,25763019,25784908,	2098	0,0,1,1,2,2,1,-1,	upstream
chr22	25606293	25616315	25611293	25611315	25613397	25748386	+	zgc:171717	NM_001105134	si:ch211-226h8.12	ENSDARG00000087583	7	25613397,25747225,25747436,25747664,25747832,25748108,25748291,	25613401,25747267,25747556,25747712,25747965,25748212,25748386,	2104	-1,0,1,1,1,2,1,	upstream
chr22	25649976	25659998	25654976	25654998	25656922	25658046	+	si:ch211-226h8.4	NM_001110388	-	ENSDARG00000086221	6	25656922,25657136,25657370,25657508,25657777,25657960,	25656966,25657259,25657418,25657641,25657881,25658046,	1946	0,1,1,1,2,1,	upstream
chr22	25649976	25659998	25654976	25654998	25613391	25784908	+	zgc:174165	NM_001102634	-	ENSDARG00000086221	8	25613391,25656941,25657136,25657370,25657512,25657777,25762948,25784887,	25613418,25656966,25657259,25657418,25657641,25657881,25763019,25784908,	41585	0,0,1,1,2,2,1,-1,	eE1_eS2
chr22	25649976	25659998	25654976	25654998	25613397	25748386	+	zgc:171717	NM_001105134	si:ch211-226h8.12	ENSDARG00000087583	7	25613397,25747225,25747436,25747664,25747832,25748108,25748291,	25613401,25747267,25747556,25747712,25747965,25748212,25748386,	41579	-1,0,1,1,1,2,1,	5UTR
chr22	26517424	26527450	26522424	26522450	26481854	26624462	+	dnaja3b	NM_201342	si:dkey-30o19.2	ENSDARG00000102295	11	26481854,26483972,26484629,26485582,26487001,26620087,26620326,26622105,26622327,26623492,26623707,	26482052,26484106,26484713,26485783,26487154,26620235,26620391,26622234,26622443,26623590,26624462,	40570	0,1,0,0,0,0,1,0,0,2,1,	eE5_eS6
chr22	26937319	26947350	26942319	26942350	26911193	27171841	+	zgc:194551	NM_001128796	fe05b03; wu:fe05b03	ENSDARG00000077903	3	26911193,27161198,27170680,	26911222,27161307,27171841,	31126	-1,0,2,	5UTR
chr22	27146550	27156569	27151550	27151569	26911193	27171841	+	zgc:194551	NM_001128796	fe05b03; wu:fe05b03	ENSDARG00000077903	3	26911193,27161198,27170680,	26911222,27161307,27171841,	240357	-1,0,2,	5UTR
chr22	31730236	31740265	31735236	31735265	31707572	31738420	+	baiap2l2	NM_001080804	baiap2l2; si:dkey-232h18.1; si:dkey-205o12.6	ENSDARG00000060933	14	31707572,31710902,31711734,31714058,31722389,31722544,31724921,31725170,31727132,31727965,31728244,31732652,31736795,31738344,	31707626,31710978,31711821,31714120,31722461,31722634,31725053,31725275,31727214,31728173,31728307,31733049,31736842,31738420,	27664	0,0,1,1,0,0,0,0,0,1,2,2,0,2,	eE12_eS13
chr22	33033274	33043293	33038274	33038293	33020248	33048206	+	mxi1	NM_131237	etID309773.22; fb55f03; fb16b12; wu:fb16b12; wu:fz74f10; wu:fb55f03; wu:fd06a08	ENSDARG00000040884	6	33020248,33026176,33029533,33044439,33045882,33047856,	33020528,33026279,33029563,33044554,33046072,33048206,	18026	0,1,2,2,0,1,	eE3_eS4
chr22	35030850	35040872	35035850	35035872	35034606	35040698	+	manf	NM_001076629	im:6909481; zgc:153327	ENSDARG00000063177	4	35034606,35036785,35037387,35040094,	35034791,35036913,35037529,35040698,	1244	0,1,0,1,	eE1_eS2
chr22	36051338	36061361	36056338	36056361	36015343	36073174	+	dag1	NM_173274	wu:fb83d06; wu:fi25f06; wu:fi37b08; dag; zgc:109786	ENSDARG00000016153	3	36015343,36055281,36070275,	36015512,36055809,36073174,	40995	-1,0,0,	eE2_eS3
chr22	40668756	40678790	40673756	40673790	40616327	40701704	+	psmd1	NM_201184	zgc:55818	ENSDARG00000003189	26	40616327,40620832,40620951,40624246,40625224,40626734,40628918,40631039,40631177,40633243,40633873,40635169,40637199,40637808,40640769,40642937,40676897,40682416,40684552,40693217,40695072,40695113,40695252,40697572,40699801,40701531,	40616406,40620870,40621031,40624416,40625433,40626878,40629145,40631100,40631306,40633332,40633952,40635343,40637311,40638005,40640865,40643002,40677012,40682533,40684655,40693387,40695112,40695165,40695339,40697749,40699965,40701704,	57429	0,1,0,2,1,0,0,2,0,0,2,0,0,1,0,0,2,0,0,1,0,1,2,2,-1,-1,	eE16_eS17
chr23	2931110	2941142	2936110	2936142	2925564	2931281	+	zgc:158828	NM_001089467	-	-	4	2925564,2927824,2927992,2930888,	2925612,2927896,2928052,2931281,	10546	0,0,0,0,	downstream
chr23	4107221	4117249	4112221	4112249	4072975	4121578	+	b4galt5	NM_001045332	-	ENSDARG00000037815	9	4072975,4104153,4106700,4107558,4110325,4112858,4115808,4118867,4121427,	4073303,4104273,4106814,4107686,4110442,4113046,4115931,4118969,4121578,	39246	0,1,1,1,0,0,2,2,2,	eE5_eS6
chr23	4107221	4117249	4112221	4112249	3983137	4951592	+	tnnc1a	NM_181498	zgc:103465; cTnC; tnnc1	ENSDARG00000011400	6	3983137,4141515,4507248,4522093,4525289,4951266,	3983193,4141997,4507266,4522119,4525301,4951592,	129084	-6	5UTR
chr23	4314413	4324434	4319413	4319434	4311561	4323059	+	srsf6a	NM_213466	wu:fa13e06; zgc:63770; sfrs6a; fa12h12; wu:fa12h12	ENSDARG00000013729	6	4311561,4315041,4318905,4320663,4321984,4322149,	4311712,4315115,4319021,4320866,4322062,4323059,	7852	0,2,1,0,2,2,	eE3_eS4
chr23	4314413	4324434	4319413	4319434	3983137	4951592	+	tnnc1a	NM_181498	zgc:103465; cTnC; tnnc1	ENSDARG00000011400	6	3983137,4141515,4507248,4522093,4525289,4951266,	3983193,4141997,4507266,4522119,4525301,4951592,	336276	-6	5UTR
chr23	4462938	4472970	4467938	4467970	3983137	4951592	+	tnnc1a	NM_181498	zgc:103465; cTnC; tnnc1	ENSDARG00000011400	6	3983137,4141515,4507248,4522093,4525289,4951266,	3983193,4141997,4507266,4522119,4525301,4951592,	484801	-6	5UTR
chr23	4769177	4779196	4774177	4774196	4764340	4802987	+	raf1a	NM_131439	c-raf; craf; raf1	ENSDARG00000096415	20	4764340,4767525,4769235,4771819,4772024,4775342,4781906,4783987,4788152,4788297,4790839,4791038,4793305,4794077,4794095,4794099,4796725,4796931,4801044,4802497,	4764391,4767735,4769348,4771922,4772182,4775435,4782060,4784038,4788177,4788392,4790957,4791123,4793484,4794094,4794098,4794124,4796844,4797063,4801179,4802987,	9837	-1,0,0,2,0,2,2,0,0,1,0,1,2,1,0,0,1,0,0,0,	eE5_eS6
chr23	4769177	4779196	4774177	4774196	3983137	4951592	+	tnnc1a	NM_181498	zgc:103465; cTnC; tnnc1	ENSDARG00000011400	6	3983137,4141515,4507248,4522093,4525289,4951266,	3983193,4141997,4507266,4522119,4525301,4951592,	791040	-6	5UTR
chr23	5234261	5244284	5239261	5239284	4946431	5395605	+	tnnc1a	NM_181498	zgc:103465; cTnC; tnnc1	ENSDARG00000011400	11	4946431,4948479,4949066,4950297,4950497,4951014,5091382,5275805,5286292,5367267,5395276,	4946489,4948510,4949213,4950412,4950634,4951176,5091394,5275853,5286302,5367519,5395605,	292830	0,0,1,1,2,1,-1,-1,-1,-1,-1,	3UTR
chr23	5348790	5358816	5353790	5353816	4946431	5395605	+	tnnc1a	NM_181498	zgc:103465; cTnC; tnnc1	ENSDARG00000011400	11	4946431,4948479,4949066,4950297,4950497,4951014,5091382,5275805,5286292,5367267,5395276,	4946489,4948510,4949213,4950412,4950634,4951176,5091394,5275853,5286302,5367519,5395605,	407359	0,0,1,1,2,1,-1,-1,-1,-1,-1,	3UTR
chr23	6641420	6651439	6646420	6646439	6637298	6682912	+	rbm38	NM_001110127	fi25e12; wu:fi25e12; rnpc1; YF-55; zgc:92336	ENSDARG00000058818	4	6637298,6651677,6664114,6681255,	6637829,6651801,6664169,6682912,	9122	0,0,1,2,	eE1_eS2
chr23	11510010	11520036	11515010	11515036	11480395	11554970	+	chl1a	NM_001163106	zeh0266; chl1; hm:zeh0266; si:dkey-177g18.2	ENSDARG00000077881	25	11480395,11480724,11487382,11487837,11493409,11497133,11497538,11497736,11498625,11500389,11501041,11504518,11504759,11510828,11511737,11512109,11516516,11516991,11520795,11523381,11523881,11528250,11544452,11547173,11553884,	11480557,11480833,11487573,11487960,11493580,11497169,11497638,11497918,11498760,11500530,11501153,11504685,11504919,11510953,11511839,11512307,11516587,11517214,11520911,11523586,11524004,11528430,11544578,11547246,11554970,	34615	0,1,2,1,1,1,1,2,1,1,1,2,1,2,1,1,1,0,1,0,1,1,1,1,2,	eE16_eS17
chr23	11547952	11557979	11552952	11552979	11480395	11554970	+	chl1a	NM_001163106	zeh0266; chl1; hm:zeh0266; si:dkey-177g18.2	ENSDARG00000077881	25	11480395,11480724,11487382,11487837,11493409,11497133,11497538,11497736,11498625,11500389,11501041,11504518,11504759,11510828,11511737,11512109,11516516,11516991,11520795,11523381,11523881,11528250,11544452,11547173,11553884,	11480557,11480833,11487573,11487960,11493580,11497169,11497638,11497918,11498760,11500530,11501153,11504685,11504919,11510953,11511839,11512307,11516587,11517214,11520911,11523586,11524004,11528430,11544578,11547246,11554970,	72557	0,1,2,1,1,1,1,2,1,1,1,2,1,2,1,1,1,0,1,0,1,1,1,1,2,	eE24_eS25
chr23	14284138	14294171	14289138	14289171	14209638	14292297	+	cacnb3a	NM_001083555	cacnb3	ENSDARG00000001881	15	14209638,14214439,14253920,14257801,14258034,14265950,14266309,14268610,14268779,14270766,14271167,14271425,14281009,14283546,14291683,	14209817,14214532,14254040,14257924,14258153,14266024,14266329,14268691,14268838,14270867,14271319,14271521,14281180,14283593,14292297,	79500	0,0,0,0,0,2,1,0,0,2,1,0,0,0,-1,	3UTR
chr23	21732321	21742340	21737321	21737340	21718888	21734196	+	tas1r1	NM_001039525	-	ENSDARG00000056739	7	21718888,21721319,21726531,21727367,21728440,21730691,21733641,	21719049,21721608,21727278,21727589,21728561,21731062,21734196,	18433	0,2,0,0,0,1,0,	downstream
chr23	22610614	22620646	22615614	22615646	22561515	22719400	+	rap1gap	NM_001123053	zgc:175180	ENSDARG00000056554	25	22561515,22605725,22637702,22670558,22672887,22673033,22675451,22678262,22678567,22678856,22682877,22684773,22688307,22688557,22689042,22691200,22696451,22704158,22707364,22711284,22715043,22715279,22715483,22716956,22718636,	22561627,22605761,22637796,22670606,22672926,22673219,22675555,22678341,22678621,22678940,22682978,22684903,22688463,22688629,22689129,22691344,22696595,22704236,22707474,22711404,22715179,22715391,22715587,22717004,22719400,	54099	-1,-1,-1,0,0,0,0,2,0,0,0,2,0,0,0,0,0,0,0,2,2,0,1,0,-1,	5UTR
chr23	23951845	23961865	23956845	23956865	23779999	24199362	+	hm:gc12	NM_001177452	wu:fb57e07; hm:gc12	ENSDARG00000079388	34	23779999,23781770,24028507,24041164,24044584,24063243,24081414,24083794,24103339,24103597,24112271,24116958,24117728,24120416,24120623,24131379,24135049,24138859,24141525,24143480,24143827,24146829,24148889,24150417,24156039,24162229,24163594,24163934,24174986,24177712,24178359,24190115,24193019,24199204,	23780358,23782037,24028733,24041389,24044791,24063465,24081615,24083995,24103482,24103703,24112388,24117123,24117872,24120541,24120729,24131706,24135175,24138987,24141640,24143600,24144169,24147022,24149105,24150647,24156174,24162320,24163759,24164046,24175103,24177896,24178447,24190340,24193123,24199362,	176846	0,0,0,1,1,1,1,1,1,0,1,1,1,1,0,1,1,1,0,1,1,1,2,2,1,1,2,2,0,0,1,2,2,1,	eE2_eS3
chr23	24037449	24047470	24042449	24042470	23779999	24199362	+	hm:gc12	NM_001177452	wu:fb57e07; hm:gc12	ENSDARG00000079388	34	23779999,23781770,24028507,24041164,24044584,24063243,24081414,24083794,24103339,24103597,24112271,24116958,24117728,24120416,24120623,24131379,24135049,24138859,24141525,24143480,24143827,24146829,24148889,24150417,24156039,24162229,24163594,24163934,24174986,24177712,24178359,24190115,24193019,24199204,	23780358,23782037,24028733,24041389,24044791,24063465,24081615,24083995,24103482,24103703,24112388,24117123,24117872,24120541,24120729,24131706,24135175,24138987,24141640,24143600,24144169,24147022,24149105,24150647,24156174,24162320,24163759,24164046,24175103,24177896,24178447,24190340,24193123,24199362,	262450	0,0,0,1,1,1,1,1,1,0,1,1,1,1,0,1,1,1,0,1,1,1,2,2,1,1,2,2,0,0,1,2,2,1,	eE4_eS5
chr23	26447455	26457483	26452455	26452483	26429951	26463417	+	ptpn22	NM_001099420	si:dkey-78k11.1; ptpn12	ENSDARG00000104197	31	26429951,26436727,26439772,26441919,26442250,26442564,26444865,26445378,26448575,26448779,26448936,26449111,26451092,26451409,26451747,26453306,26453479,26453634,26453892,26455002,26456684,26456843,26456996,26458735,26458930,26459095,26459206,26459215,26460583,26462328,26463059,	26430247,26436836,26439849,26442011,26442293,26442636,26444925,26445521,26448642,26448857,26449017,26449203,26451367,26451661,26451852,26453378,26453551,26453762,26453920,26455077,26456744,26456906,26457127,26458763,26458993,26459205,26459214,26459219,26460598,26462421,26463417,	22504	0,0,1,0,2,0,0,0,2,0,0,0,2,1,1,1,1,1,0,1,1,1,1,0,1,1,0,0,1,1,1,	eE15_eS16
chr23	29024728	29034748	29029728	29029748	29013116	29039051	+	masp2	NM_001122858	sb:eu714; wu:fb62a09	ENSDARG00000007988	11	29013116,29013322,29015515,29018147,29024605,29028639,29032640,29032855,29035755,29035973,29038070,	29013241,29013536,29015693,29018279,29024802,29028787,29032759,29032934,29035878,29036048,29039051,	16612	0,2,0,1,1,0,1,0,1,1,1,	eE6_eS7
chr23	34268590	34278621	34273590	34273621	34275168	34287660	+	prosc	NM_001126409	wu:fb69e01; wu:fc14a09; fb69e01	ENSDARG00000060288	9	34275168,34278914,34279102,34279213,34279450,34282972,34285865,34286086,34287189,	34275267,34279022,34279138,34279289,34279591,34283115,34285964,34286640,34287660,	1578	0,0,0,0,1,1,0,0,-1,	upstream
chr23	34268590	34278621	34273590	34273621	34171027	34273522	+	zgc:103688	NM_001167901	zgc:103688	ENSDARG00000099667	4	34171027,34171411,34271184,34273226,	34171176,34171434,34271309,34273522,	102563	0,2,1,0,	downstream
chr23	34268590	34278621	34273590	34273621	34171035	34273522	+	zgc:103688	NM_001004660	zgc:103688	ENSDARG00000099667	4	34171035,34171411,34271184,34273226,	34171176,34171434,34271309,34273522,	102555	0,2,1,0,	downstream
chr23	34410886	34420908	34415886	34415908	34358971	34496541	+	chchd6a	NM_001005584	chchd6; hm:zeh0124; zgc:91802	ENSDARG00000003206	8	34358971,34363287,34363759,34364962,34405349,34422117,34447943,34496227,	34359167,34363366,34363856,34365107,34405433,34422188,34448079,34496541,	56915	0,0,1,2,0,0,2,0,	eE5_eS6
chr23	44449187	44459218	44454187	44454218	44280345	44459695	+	dlg4	NM_214728	dlg4	-	20	44280345,44284463,44302096,44302229,44306249,44306852,44378949,44434636,44437646,44439197,44439471,44439664,44445315,44445571,44449601,44451735,44455110,44456101,44459009,44459606,	44280508,44284514,44302147,44302354,44306419,44306993,44378966,44434748,44437803,44439300,44439583,44439841,44445371,44445619,44449703,44451908,44455223,44456193,44459365,44459695,	173842	2,0,0,0,2,1,0,1,2,0,1,2,2,1,1,1,0,2,1,-1,	eE16_eS17
chr24	9683492	9693513	9688492	9688513	9682023	9694525	+	cdv3	NM_212721	wu:fi31e11; wu:fb78g07; wu:fc34e05; wu:fa12e09	ENSDARG00000023028	5	9682023,9686196,9690238,9690469,9693197,	9682412,9686273,9690375,9690635,9694525,	6469	0,0,2,1,2,	eE2_eS3
chr24	13024659	13034678	13029659	13029678	12921791	13144190	+	stau2	NM_200925	zgc:55287	ENSDARG00000026801	15	12921791,12927044,12930137,12930576,12932926,12980299,12995245,13005204,13009217,13019684,13022414,13041999,13069418,13133517,13143047,	12921875,12927252,12930268,12930736,12933062,12980459,12995353,13005417,13009355,13019816,13022472,13042304,13069532,13133606,13144190,	107868	-1,0,1,0,1,2,0,0,0,0,0,1,0,0,2,	eE11_eS12
chr24	13038176	13048195	13043176	13043195	12921791	13144190	+	stau2	NM_200925	zgc:55287	ENSDARG00000026801	15	12921791,12927044,12930137,12930576,12932926,12980299,12995245,13005204,13009217,13019684,13022414,13041999,13069418,13133517,13143047,	12921875,12927252,12930268,12930736,12933062,12980459,12995353,13005417,13009355,13019816,13022472,13042304,13069532,13133606,13144190,	121385	-1,0,1,0,1,2,0,0,0,0,0,1,0,0,2,	eE12_eS13
chr24	14126526	14136552	14131526	14131552	14119022	14138821	+	tram1	NM_153669	cb289; tcamp; tram; wu:fc67b03; wu:fb67f10; wu:fi09h09	ENSDARG00000019137	11	14119022,14120973,14121460,14122567,14122777,14126710,14129568,14130506,14133006,14135168,14137714,	14119214,14121037,14121582,14122684,14122836,14126795,14129639,14130611,14133150,14135314,14138821,	12504	0,0,1,0,0,2,0,2,2,2,1,	eE8_eS9
chr24	19761864	19771883	19766864	19766883	19759686	19938011	+	zgc:162928	NM_001089499	-	ENSDARG00000095034	13	19759686,19793999,19799032,19808267,19809630,19810216,19832617,19877455,19892118,19895800,19923234,19932552,19937607,	19759816,19794144,19799164,19808396,19809659,19810380,19832784,19877591,19892201,19895874,19923364,19933007,19938011,	7178	0,0,1,1,1,0,2,1,2,1,0,1,0,	eE1_eS2
chr24	21786940	21796974	21791940	21791974	21783342	21792064	+	naa50	NM_001003623	mak3; nat13; wu:fb01d06; wu:fe47h02; zgc:100949	ENSDARG00000027825	5	21783342,21785508,21787850,21788193,21790260,	21783469,21785642,21787970,21788260,21792064,	8598	0,2,1,1,2,	3UTR
chr24	31681338	31691357	31686338	31686357	31678854	31705272	+	ptbp2a	NM_001013562	zgc:113074	ENSDARG00000101947	9	31678854,31680074,31683086,31695160,31697783,31700895,31703209,31703509,31704740,	31678981,31680102,31683101,31695240,31697817,31700988,31703426,31703587,31705272,	7484	-1,-1,-1,-1,0,1,1,2,2,	5UTR
chr24	38613491	38623517	38618491	38618517	38593471	38682990	+	kcnc3b	NM_001195241	-	-	4	38593471,38643605,38648081,38682835,	38594089,38644587,38648270,38682990,	25020	0,0,1,1,	eE1_eS2
chr25	365476	375495	370476	370495	162286	513717	+	zgc:109782	NM_001077771	-	-	3	162286,166557,513634,	162395,166602,513717,	208190	0,1,-1,	3UTR
chr25	1662232	1672259	1667232	1667259	1650641	1683522	+	ppm1h	NM_001077455	zgc:153678	ENSDARG00000063684	10	1650641,1662190,1662880,1663695,1666315,1667363,1668399,1670971,1679313,1682929,	1650871,1662353,1663243,1663808,1666400,1667482,1668463,1671079,1679465,1683522,	16591	0,2,0,0,2,0,2,0,0,2,	eE5_eS6
chr25	4230218	4240244	4235218	4235244	4232231	4240240	+	zgc:92873	NM_001002479	-	ENSDARG00000102060	11	4232231,4232505,4233670,4233919,4234142,4235761,4236809,4237021,4239795,4239988,4240024,	4232355,4232608,4233801,4234004,4234228,4235957,4236919,4237085,4239979,4240005,4240240,	2987	0,1,2,1,2,1,2,1,2,-1,-1,	eE5_eS6
chr25	5202425	5212458	5207425	5207458	5202450	5227168	+	athl1	NM_001077725	zgc:154078	ENSDARG00000014311	14	5202450,5204805,5205138,5208249,5210837,5211028,5213057,5215266,5215433,5217154,5217428,5221338,5224650,5226869,	5202512,5205064,5205349,5208694,5210957,5211160,5213169,5215339,5215570,5217288,5217524,5221436,5224859,5227168,	4975	-1,0,1,2,0,0,0,1,2,1,0,0,2,1,	eE3_eS4
chr25	5922679	5932699	5927679	5927699	5842452	5989627	+	plxnb2b	NM_001197316	-	ENSDARG00000036985	25	5842452,5898950,5933583,5941711,5945991,5947942,5949647,5950966,5953291,5953827,5956555,5958564,5960074,5962995,5965196,5969646,5971653,5973983,5976594,5978374,5981402,5981840,5982067,5983805,5989445,	5842472,5899024,5934695,5941900,5946117,5948043,5949774,5951123,5953403,5953939,5956657,5958657,5960162,5963159,5965345,5969758,5971790,5974166,5976706,5978575,5981564,5981978,5982168,5983927,5989627,	85227	-1,-1,0,0,0,0,2,0,1,2,0,0,0,1,0,2,0,2,2,0,0,2,2,1,0,	5UTR
chr25	13949790	13959812	13954790	13954812	13930212	13958344	+	snrk1	NM_200833	zgc:73231; snrk1	ENSDARG00000017665	6	13930212,13941872,13954022,13956400,13956705,13956942,	13930477,13942550,13954164,13956613,13956822,13958344,	24578	-1,0,1,2,2,2,	eE3_eS4
chr25	14556666	14566685	14561666	14561685	14426131	14626754	+	LOC567595	NM_001128347	si:dkey-221m4.1	ENSDARG00000062325	21	14426131,14428166,14436360,14445044,14446900,14449237,14451446,14464247,14476486,14513947,14537158,14541111,14557336,14570410,14572441,14612009,14612607,14621289,14621742,14622130,14626216,	14426308,14428370,14436432,14445153,14447052,14449405,14451563,14464325,14476553,14514299,14537316,14541225,14557418,14570493,14572566,14612145,14612688,14621414,14621854,14624483,14626754,	135535	0,0,0,0,1,0,0,0,0,1,2,1,1,2,1,0,1,1,0,1,2,	eE13_eS14
chr25	17696179	17706209	17701179	17701209	17670326	17703688	+	cnot1	NM_001079951	kiaa1007l; zgc:152902; im:7141761; wu:fc58h04; cdc39-like	ENSDARG00000004174	49	17670326,17684517,17684945,17685141,17687804,17687956,17688106,17688400,17688692,17689105,17689461,17689755,17689975,17690292,17690520,17690725,17693331,17693574,17693874,17694343,17694580,17694956,17695128,17695437,17695673,17696284,17696486,17696672,17696838,17697093,17697331,17697706,17697938,17698128,17698331,17698730,17698960,17699144,17699401,17699741,17700077,17700401,17700784,17700960,177…	17670434,17684818,17685053,17685240,17687873,17688011,17688310,17688569,17688819,17689216,17689632,17689883,17690216,17690412,17690643,17690877,17693482,17693776,17693997,17694468,17694867,17695035,17695359,17695578,17695853,17696401,17696597,17696750,17697016,17697242,17697628,17697847,17698043,17698248,17698526,17698873,17699069,17699314,17699633,17699987,17700241,17700519,17700886,17701134,177…	30853	-1,0,0,0,0,0,1,1,2,0,0,0,2,0,0,0,2,0,1,1,0,2,0,0,0,0,0,0,0,1,0,0,0,0,0,0,2,0,2,0,0,2,0,0,0,0,1,2,2,	eE44_eS45
chr25	19645016	19655035	19650016	19650035	19639397	19682265	+	mfge8b	NM_001080990	mfge8; zgc:154157	ENSDARG00000045803	10	19639397,19652686,19654175,19665665,19668240,19669084,19670168,19671382,19674096,19678333,	19639538,19652812,19654307,19665779,19668422,19669240,19670313,19671567,19674252,19682265,	10619	0,1,1,1,1,0,0,1,0,0,	eE1_eS2
chr25	23519966	23529986	23524966	23524986	23453748	23572616	+	abcc8	NM_001172647	sur1	ENSDARG00000051879	39	23453748,23460389,23462814,23467175,23471856,23478228,23480284,23480523,23485343,23486914,23499707,23499826,23502824,23505367,23505590,23508257,23515159,23522007,23524001,23530644,23531152,23531301,23536857,23539625,23544712,23551388,23552286,23552963,23555321,23555524,23557062,23557811,23560935,23562864,23563023,23565528,23568391,23572143,23572361,	23453976,23460533,23462934,23467342,23472099,23478417,23480449,23480679,23485478,23487077,23499748,23499972,23502933,23505484,23505663,23508363,23515192,23522040,23524100,23530729,23531233,23531439,23536983,23539722,23544960,23551555,23552356,23553121,23555414,23555627,23557176,23557932,23561066,23562943,23563132,23565632,23568525,23572206,23572616,	71218	0,1,1,1,0,0,0,0,0,0,1,0,2,0,0,1,2,2,2,2,0,0,0,0,1,0,2,0,2,2,0,0,1,0,1,2,1,0,0,	eE19_eS20
chr25	24519852	24529871	24524852	24524871	24500848	24539290	+	mrpl23	NM_001002052	zgc:86630	ENSDARG00000045696	5	24500848,24501479,24508626,24519139,24538574,	24500932,24501602,24508709,24519213,24539290,	24004	0,2,2,1,0,	eE4_eS5
chr25	26729915	26739934	26734915	26734934	26709967	26772976	+	idh3a	NM_200951	zgc:56380; zgc:85631	ENSDARG00000030278	11	26709967,26726828,26738782,26739046,26739237,26750095,26750753,26759778,26767058,26767264,26772655,	26710026,26726891,26738866,26739161,26739425,26750229,26750856,26759843,26767143,26767417,26772976,	24948	0,0,0,0,1,0,2,0,2,0,0,	eE2_eS3
chr25	27416443	27426477	27421443	27421477	27398823	27418217	+	zgc:153383	NM_001045461	-	ENSDARG00000100439	4	27398823,27399981,27400288,27417902,	27398925,27400161,27400355,27418217,	22620	0,0,0,1,	downstream
chr25	33543018	33553045	33548018	33548045	33509616	33722352	+	scaper	NM_001123047	-	ENSDARG00000023104	30	33509616,33514470,33519804,33520446,33537181,33538887,33543533,33546473,33555586,33555837,33558086,33560847,33561305,33564217,33564951,33567471,33567737,33574580,33589973,33599950,33601615,33617719,33650975,33658119,33663759,33679842,33691098,33715183,33719689,33721532,	33509888,33514588,33519881,33520644,33537282,33539004,33543661,33546700,33555754,33555904,33558204,33560959,33561446,33564373,33565094,33567553,33567890,33574688,33590110,33600016,33601742,33617835,33651099,33658340,33663915,33680089,33691248,33715375,33719738,33722352,	38402	0,0,1,0,0,2,2,1,0,0,1,2,0,0,0,2,0,0,0,2,2,0,2,0,2,2,0,0,0,1,	eE8_eS9
chr25	37011702	37021732	37016702	37016732	37001122	37026441	+	gpia	NM_144763	zgc:86919; pgi-1; PGI; gpi; wu:fc02c05	ENSDARG00000012987	18	37001122,37004372,37006848,37008759,37011148,37011840,37012425,37013441,37013569,37013748,37015418,37015823,37018413,37019506,37020276,37022319,37024528,37026020,	37001318,37004463,37006917,37008879,37011232,37011987,37012497,37013486,37013623,37013809,37015462,37015976,37018543,37019583,37020405,37022395,37024595,37026441,	15580	0,2,0,0,0,0,0,0,0,0,1,0,0,1,0,0,1,2,	eE12_eS13
chr25	37011878	37021908	37016878	37016908	37001122	37026441	+	gpia	NM_144763	zgc:86919; pgi-1; PGI; gpi; wu:fc02c05	ENSDARG00000012987	18	37001122,37004372,37006848,37008759,37011148,37011840,37012425,37013441,37013569,37013748,37015418,37015823,37018413,37019506,37020276,37022319,37024528,37026020,	37001318,37004463,37006917,37008879,37011232,37011987,37012497,37013486,37013623,37013809,37015462,37015976,37018543,37019583,37020405,37022395,37024595,37026441,	15756	0,2,0,0,0,0,0,0,0,0,1,0,0,1,0,0,1,2,	eE12_eS13
chr25	37011982	37022012	37016982	37017012	37001122	37026441	+	gpia	NM_144763	zgc:86919; pgi-1; PGI; gpi; wu:fc02c05	ENSDARG00000012987	18	37001122,37004372,37006848,37008759,37011148,37011840,37012425,37013441,37013569,37013748,37015418,37015823,37018413,37019506,37020276,37022319,37024528,37026020,	37001318,37004463,37006917,37008879,37011232,37011987,37012497,37013486,37013623,37013809,37015462,37015976,37018543,37019583,37020405,37022395,37024595,37026441,	15860	0,2,0,0,0,0,0,0,0,0,1,0,0,1,0,0,1,2,	eE12_eS13
chr25	37012324	37022354	37017324	37017354	37001122	37026441	+	gpia	NM_144763	zgc:86919; pgi-1; PGI; gpi; wu:fc02c05	ENSDARG00000012987	18	37001122,37004372,37006848,37008759,37011148,37011840,37012425,37013441,37013569,37013748,37015418,37015823,37018413,37019506,37020276,37022319,37024528,37026020,	37001318,37004463,37006917,37008879,37011232,37011987,37012497,37013486,37013623,37013809,37015462,37015976,37018543,37019583,37020405,37022395,37024595,37026441,	16202	0,2,0,0,0,0,0,0,0,0,1,0,0,1,0,0,1,2,	eE12_eS13
chr25	37012563	37022593	37017563	37017593	37001122	37026441	+	gpia	NM_144763	zgc:86919; pgi-1; PGI; gpi; wu:fc02c05	ENSDARG00000012987	18	37001122,37004372,37006848,37008759,37011148,37011840,37012425,37013441,37013569,37013748,37015418,37015823,37018413,37019506,37020276,37022319,37024528,37026020,	37001318,37004463,37006917,37008879,37011232,37011987,37012497,37013486,37013623,37013809,37015462,37015976,37018543,37019583,37020405,37022395,37024595,37026441,	16441	0,2,0,0,0,0,0,0,0,0,1,0,0,1,0,0,1,2,	eE12_eS13
chr25	37012937	37022967	37017937	37017967	37001122	37026441	+	gpia	NM_144763	zgc:86919; pgi-1; PGI; gpi; wu:fc02c05	ENSDARG00000012987	18	37001122,37004372,37006848,37008759,37011148,37011840,37012425,37013441,37013569,37013748,37015418,37015823,37018413,37019506,37020276,37022319,37024528,37026020,	37001318,37004463,37006917,37008879,37011232,37011987,37012497,37013486,37013623,37013809,37015462,37015976,37018543,37019583,37020405,37022395,37024595,37026441,	16815	0,2,0,0,0,0,0,0,0,0,1,0,0,1,0,0,1,2,	eE12_eS13
chr3	2204350	2214378	2209350	2209378	2202872	2222138	+	mgp	NM_205640	-	ENSDARG00000086189	5	2202872,2203110,2203368,2221688,2221932,	2202959,2203140,2203438,2221888,2222138,	6478	0,1,1,2,-1,	eE3_eS4
chr3	4181689	4191708	4186689	4186708	4175617	4204198	+	plbd1	NM_001130791	im:7138859; zgc:194816	ENSDARG00000063313	11	4175617,4183718,4189333,4189670,4190015,4194198,4195918,4196908,4201492,4201853,4203903,	4175714,4183938,4189417,4189809,4190156,4194343,4196119,4197049,4201678,4201960,4204198,	11072	0,1,2,2,0,0,1,1,1,1,0,	eE2_eS3
chr3	10233265	10243296	10238265	10238296	10231975	10243905	+	rnps1	NM_199761	zgc:65775; wu:fa19a11	ENSDARG00000015853	7	10231975,10234094,10237123,10238051,10240019,10241076,10243412,	10232026,10234250,10237309,10238157,10240173,10241218,10243905,	6290	0,2,2,2,0,1,2,	eE4_eS5
chr3	10233345	10243376	10238345	10238376	10231975	10243905	+	rnps1	NM_199761	zgc:65775; wu:fa19a11	ENSDARG00000015853	7	10231975,10234094,10237123,10238051,10240019,10241076,10243412,	10232026,10234250,10237309,10238157,10240173,10241218,10243905,	6370	0,2,2,2,0,1,2,	eE4_eS5
chr3	10233427	10243458	10238427	10238458	10231975	10243905	+	rnps1	NM_199761	zgc:65775; wu:fa19a11	ENSDARG00000015853	7	10231975,10234094,10237123,10238051,10240019,10241076,10243412,	10232026,10234250,10237309,10238157,10240173,10241218,10243905,	6452	0,2,2,2,0,1,2,	eE4_eS5
chr3	10233479	10243510	10238479	10238510	10231975	10243905	+	rnps1	NM_199761	zgc:65775; wu:fa19a11	ENSDARG00000015853	7	10231975,10234094,10237123,10238051,10240019,10241076,10243412,	10232026,10234250,10237309,10238157,10240173,10241218,10243905,	6504	0,2,2,2,0,1,2,	eE4_eS5
chr3	10233585	10243616	10238585	10238616	10231975	10243905	+	rnps1	NM_199761	zgc:65775; wu:fa19a11	ENSDARG00000015853	7	10231975,10234094,10237123,10238051,10240019,10241076,10243412,	10232026,10234250,10237309,10238157,10240173,10241218,10243905,	6610	0,2,2,2,0,1,2,	eE4_eS5
chr3	10233791	10243822	10238791	10238822	10231975	10243905	+	rnps1	NM_199761	zgc:65775; wu:fa19a11	ENSDARG00000015853	7	10231975,10234094,10237123,10238051,10240019,10241076,10243412,	10232026,10234250,10237309,10238157,10240173,10241218,10243905,	6816	0,2,2,2,0,1,2,	eE4_eS5
chr3	10233843	10243874	10238843	10238874	10231975	10243905	+	rnps1	NM_199761	zgc:65775; wu:fa19a11	ENSDARG00000015853	7	10231975,10234094,10237123,10238051,10240019,10241076,10243412,	10232026,10234250,10237309,10238157,10240173,10241218,10243905,	6868	0,2,2,2,0,1,2,	eE4_eS5
chr3	12109496	12119527	12114496	12114527	12119122	12261835	+	prkar1b	NM_001076623	zgc:153624	ENSDARG00000103800	11	12119122,12119805,12136028,12139571,12188065,12198924,12209960,12220587,12230854,12260042,12261500,	12119167,12119996,12136199,12139663,12188127,12198971,12210119,12220648,12230976,12260124,12261835,	4626	-1,0,0,0,2,1,0,0,1,0,1,	upstream
chr3	12109863	12119895	12114863	12114895	12119122	12261835	+	prkar1b	NM_001076623	zgc:153624	ENSDARG00000103800	11	12119122,12119805,12136028,12139571,12188065,12198924,12209960,12220587,12230854,12260042,12261500,	12119167,12119996,12136199,12139663,12188127,12198971,12210119,12220648,12230976,12260124,12261835,	4259	-1,0,0,0,2,1,0,0,1,0,1,	upstream
chr3	14210061	14220092	14215061	14215092	14216092	14243092	+	zgc:64085	NM_200408	zgc:64085	ENSDARG00000025757	8	14216092,14229912,14235898,14238228,14238383,14239834,14240058,14242220,	14216170,14229990,14236114,14238303,14238491,14239960,14240151,14243092,	1031	-1,0,0,0,0,0,0,0,	upstream
chr3	16718031	16728052	16723031	16723052	16650645	16727426	+	stat3	NM_131479	wu:fc15d02; wu:fl59g06; z-Stat3	ENSDARG00000022712	24	16650645,16684536,16690023,16690861,16692830,16694172,16694387,16696712,16698499,16698677,16698827,16701207,16702331,16702497,16707320,16707893,16710478,16710648,16710867,16712899,16714756,16718437,16724125,16726879,	16650833,16684670,16690267,16690954,16692912,16694273,16694539,16696871,16698592,16698737,16698857,16701301,16702379,16702581,16707419,16708029,16710531,16710743,16711007,16713118,16714799,16718497,16724226,16727426,	72386	-1,0,2,0,0,1,0,2,2,2,2,2,0,0,0,0,1,0,2,1,1,2,2,1,	eE22_eS23
chr3	18169620	18179650	18174620	18174650	18166413	18227803	+	tbc1d16	NM_001006076	zgc:101681; fi28h02; wu:fi28h02	ENSDARG00000036994	12	18166413,18176513,18176923,18197760,18199324,18201970,18205147,18215091,18216193,18219474,18222688,18227044,	18166509,18176718,18177335,18197949,18199472,18202135,18205296,18215226,18216380,18219654,18222835,18227803,	8207	-1,0,1,2,2,0,0,2,2,0,0,0,	5UTR
chr3	18423234	18433260	18428234	18428260	18401789	18454156	+	zgc:172194	NM_001114906	zgc:172194	ENSDARG00000062263	16	18401789,18420266,18436655,18436851,18437374,18437557,18437982,18438185,18441348,18441835,18443773,18446054,18451442,18451612,18453133,18453777,	18402009,18420306,18436760,18436928,18437486,18437634,18438100,18438254,18441430,18441963,18443885,18446136,18451523,18451726,18453225,18454156,	26445	0,2,0,0,2,0,2,0,0,1,0,1,2,2,2,1,	eE2_eS3
chr3	18433618	18443637	18438618	18438637	18401789	18454156	+	zgc:172194	NM_001114906	zgc:172194	ENSDARG00000062263	16	18401789,18420266,18436655,18436851,18437374,18437557,18437982,18438185,18441348,18441835,18443773,18446054,18451442,18451612,18453133,18453777,	18402009,18420306,18436760,18436928,18437486,18437634,18438100,18438254,18441430,18441963,18443885,18446136,18451523,18451726,18453225,18454156,	36829	0,2,0,0,2,0,2,0,0,1,0,1,2,2,2,1,	eE8_eS9
chr3	25180115	25190147	25185115	25185147	25188893	25201991	+	st13	NM_199769	zgc:73267; wu:fd15g02	ENSDARG00000021973	13	25188893,25189276,25189700,25192756,25193337,25195833,25196405,25196573,25196788,25198253,25198455,25200241,25201120,	25188987,25189424,25189752,25192844,25193411,25195900,25196490,25196684,25196891,25198370,25198528,25200318,25201991,	3778	-1,0,2,0,1,0,1,2,2,0,0,1,0,	upstream
chr3	34757218	34767248	34762218	34762248	34755371	34766715	+	dlx4a	NM_131300	dlx8	ENSDARG00000011956	4	34755371,34756961,34766195,34766650,	34755850,34757155,34766619,34766715,	6847	0,1,0,-1,	eE2_eS3
chr3	35495526	35505558	35500526	35500558	35491442	35506490	+	rbbp6	NM_001193674	im:7158869; rbbp6l	ENSDARG00000037919	17	35491442,35492848,35493409,35498494,35499597,35499766,35500014,35500267,35500519,35500728,35501192,35501479,35501612,35501748,35502260,35502473,35504424,	35492459,35492948,35493443,35498533,35499686,35499863,35500157,35500440,35500623,35501084,35501268,35501540,35501667,35502123,35502380,35504345,35506490,	9084	0,1,2,0,0,2,0,2,1,0,2,0,1,2,2,2,2,	eS9_eE9
chr3	43004715	43014734	43009715	43009734	42959732	43030430	+	axin1	NM_131503	wu:fj14c08; zgc:109872; wu:fi22e03; wu:fk11b03	ENSDARG00000102964	10	42959732,42963124,42988774,43000263,43008869,43015129,43019195,43019456,43025426,43028316,	42959881,42964099,42988915,43000360,43009007,43015677,43019366,43019705,43025576,43030430,	49983	-1,0,2,2,0,0,2,2,2,2,	eE5_eS6
chr3	48570141	48580165	48575141	48575165	48510713	48575601	+	zgc:158309	NM_001079978	ppap2b; zgc:158309	ENSDARG00000069940	6	48510713,48562381,48564857,48567108,48572725,48575102,	48511154,48562539,48565141,48567166,48572902,48575601,	64428	0,1,0,2,0,0,	eS6_eE6
chr3	52212686	52222707	52217686	52217707	52183623	52277641	+	ttyh2l	NM_213256	ttyh2; wu:fi03f07; zgc:85736	ENSDARG00000010727	15	52183623,52200932,52227935,52239586,52252615,52256437,52259769,52261791,52262381,52262559,52265693,52273288,52273542,52276568,52277543,	52183945,52201105,52228047,52239807,52252711,52256510,52259839,52261847,52262474,52262652,52265836,52273465,52273621,52277529,52277641,	34063	0,0,2,0,2,2,0,1,0,0,0,2,2,0,-1,	eE2_eS3
chr3	52323322	52333344	52328322	52328344	52304910	52512666	+	baiap2a	NM_001040245	wu:fk29g02; zgc:136827	ENSDARG00000062799	13	52304910,52362126,52381987,52428302,52432973,52454243,52481609,52491483,52493720,52494039,52495962,52499147,52511608,	52305061,52362202,52382074,52428364,52433045,52454381,52481762,52491726,52493934,52494241,52496031,52499301,52512666,	23412	0,0,1,1,0,0,0,0,0,1,2,2,0,	eE1_eS2
chr3	53206938	53216967	53211938	53211967	53183035	53241705	+	slc27a1a	NM_001013537	zgc:101649; slc27a1; wu:fc10e12; fc10e12	ENSDARG00000006240	13	53183035,53183420,53196189,53201484,53215962,53216123,53216438,53222294,53226912,53229869,53232678,53232926,53240826,	53183275,53183588,53196584,53201649,53216032,53216215,53216548,53222504,53227039,53230007,53232843,53233073,53241705,	28903	-1,0,2,1,1,2,1,0,0,1,1,1,1,	eE4_eS5
chr3	53687477	53697497	53692477	53692497	53637983	53712933	+	pbx4	NM_131447	lazarus; fb77e11; PBXA; lzr; pbxx; wu:fb77e11	ENSDARG00000052150	8	53637983,53649512,53685875,53690755,53691038,53699780,53709533,53712115,	53639096,53649586,53686120,53690946,53691174,53699937,53709620,53712933,	54494	0,2,1,0,2,0,1,-1,	eE5_eS6
chr4	1622202	1632232	1627202	1627232	1620083	1630270	+	pmpcb	NM_001012496	zgc:110738	ENSDARG00000016979	13	1620083,1621383,1623097,1623262,1623725,1624376,1624557,1625841,1627223,1627629,1627827,1629257,1630120,	1620189,1621500,1623184,1623392,1623924,1624456,1624664,1625985,1627384,1627715,1627916,1629333,1630270,	7119	0,0,0,0,1,2,1,0,0,2,1,0,1,	eE8_eE9
chr4	2082845	2092866	2087845	2087866	2091681	2111244	+	cmah	NM_001002192	zgc:92407	ENSDARG00000057714	14	2091681,2094903,2097057,2100074,2102472,2102800,2102943,2104919,2105227,2105445,2106889,2108567,2108778,2110777,	2091901,2094995,2097170,2100265,2102553,2102867,2103025,2105057,2105363,2105589,2107064,2108684,2108894,2111244,	3836	0,2,1,0,2,2,0,1,1,2,2,0,0,2,	upstream
chr4	2523869	2533892	2528869	2528892	2526449	2537301	+	bcap29	NM_001024220	si:dkey-217k21.7; zgc:110731	ENSDARG00000016231	8	2526449,2528946,2529129,2531360,2532164,2533676,2534264,2536622,	2526488,2529048,2529230,2531508,2532300,2533785,2534365,2537301,	2420	-1,0,2,1,2,0,1,0,	5UTR
chr4	3867090	3877116	3872090	3872116	3852720	3870964	+	gpr37b	NM_001144049	si:dkey-3n7.1	ENSDARG00000033296	2	3852720,3870133,	3853772,3870964,	19370	0,0,	downstream
chr4	6282696	6292719	6287696	6287719	6258732	6379551	+	dock4b	NM_001166228	sb:eu488; si:ch211-284e3.1	ENSDARG00000024874	52	6258732,6266805,6268915,6269171,6271662,6273579,6276808,6284403,6290667,6290832,6290983,6293617,6298735,6304897,6306136,6309960,6314629,6315916,6316099,6316271,6318924,6319641,6325333,6326540,6329255,6333052,6333232,6333433,6333588,6334729,6335419,6335648,6337743,6341100,6341508,6343367,6344377,6344735,6344932,6349228,6352338,6352828,6358722,6360545,6361160,6363062,6363837,6367734,6370113,6372311…	6258847,6266889,6268956,6269227,6271759,6273728,6276893,6284555,6290749,6290893,6291116,6293706,6298861,6305022,6306299,6310067,6314783,6316014,6316183,6316372,6319006,6319812,6325526,6326668,6329390,6333151,6333327,6333509,6333689,6334788,6335568,6335734,6337839,6341161,6341602,6343516,6344464,6344840,6345074,6349395,6352425,6353005,6358806,6360665,6361285,6363183,6363919,6367841,6370186,6372407…	28964	0,1,1,0,2,0,2,0,2,0,1,2,1,1,0,1,0,1,0,0,2,0,0,1,0,0,0,2,0,2,1,0,2,2,0,1,0,0,0,1,0,0,0,0,0,2,0,1,0,1,1,0,	eE8_eS9
chr4	6318130	6328149	6323130	6323149	6258732	6379551	+	dock4b	NM_001166228	sb:eu488; si:ch211-284e3.1	ENSDARG00000024874	52	6258732,6266805,6268915,6269171,6271662,6273579,6276808,6284403,6290667,6290832,6290983,6293617,6298735,6304897,6306136,6309960,6314629,6315916,6316099,6316271,6318924,6319641,6325333,6326540,6329255,6333052,6333232,6333433,6333588,6334729,6335419,6335648,6337743,6341100,6341508,6343367,6344377,6344735,6344932,6349228,6352338,6352828,6358722,6360545,6361160,6363062,6363837,6367734,6370113,6372311…	6258847,6266889,6268956,6269227,6271759,6273728,6276893,6284555,6290749,6290893,6291116,6293706,6298861,6305022,6306299,6310067,6314783,6316014,6316183,6316372,6319006,6319812,6325526,6326668,6329390,6333151,6333327,6333509,6333689,6334788,6335568,6335734,6337839,6341161,6341602,6343516,6344464,6344840,6345074,6349395,6352425,6353005,6358806,6360665,6361285,6363183,6363919,6367841,6370186,6372407…	64398	0,1,1,0,2,0,2,0,2,0,1,2,1,1,0,1,0,1,0,0,2,0,0,1,0,0,0,2,0,2,1,0,2,2,0,1,0,0,0,1,0,0,0,0,0,2,0,1,0,1,1,0,	eE22_eS23
chr4	8391556	8401590	8396556	8396590	8351359	8405420	+	srgap2b	NM_001030095	srgap2b; si:ch211-125a15.2	ENSDARG00000045789	20	8351359,8369334,8373769,8374547,8379755,8384855,8389352,8391391,8392679,8393285,8394204,8394548,8394694,8395766,8397185,8399277,8399594,8401348,8402746,8405021,	8351891,8369530,8373932,8374610,8379935,8384984,8389574,8391493,8392877,8393370,8394290,8394609,8394772,8395901,8397291,8399502,8399674,8401526,8403101,8405420,	45197	0,1,2,0,0,0,0,0,0,0,1,0,1,1,1,2,2,1,2,0,	eE14_eS15
chr4	10781412	10791445	10786412	10786445	10760508	10795277	+	mkln1	NM_212694	wu:fc60a07; fc60a07	ENSDARG00000025576	18	10760508,10762997,10768602,10768961,10769537,10770815,10774003,10774218,10774758,10777138,10777466,10781016,10786166,10788529,10790779,10791326,10793320,10793460,	10760608,10763067,10768745,10769050,10769647,10771008,10774081,10774284,10774871,10777351,10777688,10781146,10786314,10788644,10790919,10791429,10793375,10795277,	25904	0,2,0,2,1,0,1,1,1,0,0,0,1,2,0,2,0,1,	eE13_eS14
chr4	14820883	14830902	14825883	14825902	14671235	14881802	+	exoc4	NM_001030134	si:ch211-92l17.2; si:rp71-18a24.2	ENSDARG00000004336	18	14671235,14674856,14678783,14684786,14689397,14695311,14702182,14721448,14724065,14753510,14809838,14840771,14845291,14851870,14860450,14864708,14864965,14881564,	14671315,14675046,14678978,14684971,14689498,14695549,14702357,14721594,14724154,14753607,14810058,14840908,14845447,14852049,14860592,14864887,14865125,14881802,	154648	0,2,0,0,2,1,2,0,2,1,2,0,2,2,1,2,1,2,	eE11_eS12
chr4	25148481	25158500	25153481	25153500	25143680	25165362	+	si:ch211-244b2.1	NM_001080799	-	ENSDARG00000032627	17	25143680,25145456,25147155,25152002,25152266,25154453,25155189,25155852,25157790,25158043,25158270,25159696,25159916,25162572,25162731,25162921,25164517,	25143857,25145614,25147300,25152152,25152488,25154570,25155315,25156029,25157913,25158157,25158403,25159815,25160017,25162651,25162818,25163041,25165362,	9801	0,0,2,0,0,0,0,0,0,0,0,1,0,2,0,0,0,	eE5_eS6
chr4	30042617	30052636	30047617	30047636	29946427	30333404	+	zgc:174710	NM_001114702	-	-	10	29946427,29946791,29951621,29951674,29951831,29952014,30330290,30331057,30331412,30332497,	29946452,29946943,29951670,29951819,29952013,29952187,30330703,30331126,30331538,30333404,	101190	-1,0,1,0,1,0,0,-1,-1,-1,	eE6_eS7
chr4	32654617	32664647	32659617	32659647	32322142	32686877	+	zgc:174703	NM_001204396	-	ENSDARG00000103636	3	32322142,32322739,32685294,	32322160,32322889,32686877,	337475	-1,0,1,	eE2_eS3
chr4	32654617	32664647	32659617	32659647	32322143	32686874	+	zgc:174690	NM_001135989	-	-	3	32322143,32322739,32685294,	32322160,32322889,32686874,	337474	-1,0,1,	eE2_eS3
chr4	32654617	32664647	32659617	32659647	32332977	32853887	+	zgc:173708	NM_001109867	zgc:173708	ENSDARG00000099048	4	32332977,32674894,32849189,32852422,	32333009,32674905,32849338,32853887,	326640	-1,-1,0,1,	5UTR
chr4	33038296	33048315	33043296	33043315	33031407	33040937	+	LOC100006564	NM_001126485	-	ENSDARG00000087788	3	33031407,33032145,33038628,	33031472,33032196,33040937,	11889	-1,-1,0,	downstream
chr4	33465457	33475476	33470457	33470476	33389230	34095954	+	zgc:174944	NM_001114585	-	-	13	33389230,33389922,33391093,33391418,33392820,33395384,33431149,34050088,34090647,34091004,34093104,34094462,34095133,	33389249,33389973,33391198,33392796,33393339,33395542,33431158,34050253,34090662,34091147,34093277,34094509,34095954,	81227	-1,-1,-1,0,0,0,2,2,1,0,0,2,1,	eE7_eS8
chr4	46755184	46765203	46760184	46760203	46753793	46762965	+	zgc:173720	NM_001113606	-	ENSDARG00000100479	3	46753793,46754205,46761579,	46753831,46754355,46762965,	6391	-1,0,1,	eE2_eS3
chr4	58677695	58687726	58682695	58682726	58686746	58692576	+	LOC100149646	NM_001128396	-	ENSDARG00000077239	2	58686746,58691076,	58687035,58692576,	4051	0,0,	upstream
chr5	13029313	13039332	13034313	13034332	13032641	13048595	+	zgc:110063	NM_001020737	-	ENSDARG00000078315	5	13032641,13036148,13037531,13041541,13048070,	13032806,13036305,13037683,13041655,13048595,	1672	0,0,1,0,0,	eE1_eS2
chr5	13963818	13973837	13968818	13968837	13945985	14007250	+	pole	NM_001128523	si:dkeyp-98c11.2	ENSDARG00000058533	49	13945985,13949002,13949307,13949756,13949892,13952376,13955168,13955388,13956045,13957452,13957637,13957805,13958026,13958477,13960524,13961393,13961624,13962305,13963351,13963667,13966388,13966643,13967186,13969509,13973918,13974242,13976584,13976769,13978359,13978556,13979506,13980228,13980647,13983678,13984192,13986165,13986605,13989224,13992174,13992459,13995158,13995384,13995678,13997930,139…	13946192,13949138,13949388,13949801,13949985,13952531,13955313,13955469,13956153,13957563,13957723,13957925,13958159,13958591,13960737,13961501,13961753,13962408,13963498,13963813,13966537,13966736,13967331,13969667,13974114,13974457,13976687,13976850,13978482,13978766,13979719,13980372,13980788,13983832,13984299,13986342,13986829,13989445,13992379,13992633,13995284,13995517,13995880,13998062,139…	22833	0,2,0,0,0,0,2,0,0,0,0,2,2,0,0,0,0,0,1,1,0,2,2,0,2,0,2,0,0,0,0,0,0,0,1,0,0,2,1,2,2,2,0,1,1,0,0,0,0,	eE23_eS24
chr5	19741668	19751687	19746668	19746687	19701183	19827185	+	zdhhc8b	NM_178304	zdhhc5; zisp	ENSDARG00000018508	11	19701183,19799219,19801533,19801780,19805960,19806324,19813271,19816497,19819658,19822116,19825677,	19701571,19799341,19801691,19801953,19806063,19806416,19813404,19816609,19819768,19823129,19827185,	45485	0,2,1,0,2,0,2,0,1,0,2,	eE1_eS2
chr5	22142947	22152972	22147947	22147972	22102871	22200149	+	coro1ca	NM_201295	wu:fc60a02; cb655; coro1c; zC191D15.1; wu:fi35a01; wu:fa99e02; zC108C6.3; wu:fb30g03	ENSDARG00000035598	11	22102871,22149778,22180268,22183435,22184689,22188919,22189210,22191155,22194148,22194808,22199444,	22102996,22149978,22180391,22183565,22184871,22189039,22189315,22191301,22194206,22195051,22200149,	45076	-1,0,0,0,1,0,0,0,2,0,0,	5UTR
chr5	25753173	25763192	25758173	25758192	25755289	25766742	+	tp53	NM_131327	p53; wu:fb40d06; etID22686.5; zgc:111919; drp53; fb40d06; brp53	ENSDARG00000035559	11	25755289,25755967,25756262,25756403,25759272,25760169,25761282,25762494,25762707,25765480,25765720,	25755330,25756022,25756311,25756580,25759456,25760282,25761392,25762634,25762802,25765584,25766742,	2884	-1,0,2,0,0,1,0,2,1,0,2,	eE4_eS5
chr5	26283029	26293048	26288029	26288048	26288603	26670962	+	tfap2c	NM_001008576	wu:fb49c04; zgc:92088; wu:fb48g05	ENSDARG00000040606	4	26288603,26587746,26587901,26670810,	26288647,26587885,26588611,26670962,	574	-4	upstream
chr5	27777028	27787055	27782028	27782055	27776330	27781272	+	LOC100000539	NM_001098191	-	ENSDARG00000092556	5	27776330,27776875,27777187,27779415,27780615,	27776516,27777110,27777354,27780524,27781272,	5698	-1,0,1,0,2,	downstream
chr5	27777028	27787055	27782028	27782055	27782861	27790466	+	dhfr	NM_131775	zgc:86637; cb595	ENSDARG00000004251	6	27782861,27783793,27783980,27784958,27787098,27789877,	27783036,27783843,27784086,27785085,27787214,27790466,	833	0,2,1,2,0,2,	upstream
chr5	33712734	33722761	33717734	33717761	33713723	33717807	+	zmat5	NM_001003771	zgc:101022	ENSDARG00000035434	5	33713723,33714048,33714216,33716042,33717442,	33713965,33714111,33714297,33716151,33717807,	4011	0,1,1,1,2,	3UTR
chr5	37357599	37367631	37362599	37362631	37362602	37372776	+	yipf6	NM_001002096	zgc:86904	ENSDARG00000054433	7	37362602,37366728,37367344,37367564,37367693,37369753,37372029,	37362850,37366857,37367423,37367607,37367819,37369911,37372776,	3	0,0,0,1,2,2,1,	upstream
chr5	40743711	40753730	40748711	40748730	40699836	40745603	+	bmp2k	NM_001008644	zgc:101641	ENSDARG00000020009	15	40699836,40724673,40724875,40726673,40731103,40733650,40734567,40735735,40735964,40736133,40736373,40739680,40741259,40742977,40743273,	40700369,40724792,40724981,40726816,40731225,40733732,40734700,40735839,40736044,40736258,40736564,40739821,40741411,40743141,40745603,	48875	0,1,0,1,0,2,0,1,0,2,1,0,0,2,1,	downstream
chr5	40743711	40753730	40748711	40748730	40699836	40753224	+	bmp2k	NM_001193540	zgc:101641	ENSDARG00000020009	16	40699836,40724673,40724875,40726673,40731103,40733650,40734567,40735735,40735964,40736133,40736373,40739680,40741259,40742977,40743273,40750787,	40700369,40724792,40724981,40726816,40731225,40733732,40734700,40735839,40736044,40736258,40736564,40739821,40741411,40743141,40743393,40753224,	48875	0,1,0,1,0,2,0,1,0,2,1,0,0,2,1,1,	eE15_eS16
chr5	42000533	42010552	42005533	42005552	41924930	42094340	+	arl15	NM_001100033	arl15	ENSDARG00000076040	5	41924930,41964441,41967172,41994210,42094187,	41924984,41964586,41967232,41994419,42094340,	80603	0,0,1,1,0,	eE4_eS5
chr5	43129399	43139429	43134399	43134429	43129005	43139164	+	vcp	NM_201481	wu:fd16d05; wu:fj63d11; CDC48	ENSDARG00000020008	17	43129005,43130810,43131215,43131558,43132454,43132691,43132908,43133093,43134778,43135026,43136353,43136619,43136842,43137205,43137609,43137927,43138962,	43129111,43130922,43131388,43131701,43132585,43132823,43133011,43133227,43134914,43135139,43136518,43136742,43137055,43137514,43137765,43138082,43139164,	5394	0,2,0,2,1,0,0,1,0,1,0,0,0,0,0,0,2,	eE8_eS9
chr5	47805302	47815330	47810302	47810330	47807320	47809141	+	f2r	NM_001114846	si:ch211-130m23.4; par1	ENSDARG00000060012	2	47807320,47807969,	47807390,47809141,	2982	0,1,	downstream
chr5	53148901	53158929	53153901	53153929	52935137	53307454	+	LOC565400	NM_001109714	si:dkey-56d12.1	ENSDARG00000063276	23	52935137,52940527,52943249,52945512,52953905,52954148,52958007,52958222,52993838,52994666,52999562,53003982,53012209,53020692,53024847,53034047,53034559,53036955,53037775,53046772,53061130,53286724,53307197,	52935293,52940630,52943461,52945710,52954022,52954266,52958141,52958389,52993969,52994775,52999647,53004092,53012342,53020868,53025016,53034112,53034676,53037063,53037890,53046930,53061317,53286851,53307454,	218764	0,0,1,0,0,0,1,0,2,1,2,0,2,0,2,0,2,2,2,0,2,0,1,	eE21_eS22
chr5	53913105	53923137	53918105	53918137	53911219	53925762	+	papd4	NM_001020600	zgc:110560	ENSDARG00000099679	15	53911219,53911838,53912061,53913417,53913794,53914011,53914189,53914334,53918224,53918392,53918600,53918728,53920852,53924142,53925144,	53911281,53911989,53912178,53913661,53913909,53914103,53914253,53914401,53918301,53918521,53918644,53918865,53920944,53924222,53925762,	6886	-1,0,2,2,0,1,0,1,2,1,1,0,2,1,0,	eE8_eS9
chr5	55238776	55248795	55243776	55243795	54986960	56054961	+	slc14a2	NM_001020519	UT; wu:fe01a06; zgc:136632; fe01a06	ENSDARG00000051914	11	54986960,54987098,54987281,54988250,54988510,54990304,56050507,56050740,56053204,56053344,56053664,	54986998,54987176,54987444,54988440,54988639,54990497,56050655,56050875,56053254,56053521,56054961,	256816	0,0,0,1,2,2,0,1,1,0,0,	eE6_eS7
chr5	55291722	55301756	55296722	55296756	54986960	56054961	+	slc14a2	NM_001020519	UT; wu:fe01a06; zgc:136632; fe01a06	ENSDARG00000051914	11	54986960,54987098,54987281,54988250,54988510,54990304,56050507,56050740,56053204,56053344,56053664,	54986998,54987176,54987444,54988440,54988639,54990497,56050655,56050875,56053254,56053521,56054961,	309762	0,0,0,1,2,2,0,1,1,0,0,	eE6_eS7
chr5	55427603	55437637	55432603	55432637	54986960	56054961	+	slc14a2	NM_001020519	UT; wu:fe01a06; zgc:136632; fe01a06	ENSDARG00000051914	11	54986960,54987098,54987281,54988250,54988510,54990304,56050507,56050740,56053204,56053344,56053664,	54986998,54987176,54987444,54988440,54988639,54990497,56050655,56050875,56053254,56053521,56054961,	445643	0,0,0,1,2,2,0,1,1,0,0,	eE6_eS7
chr5	55514365	55524391	55519365	55519391	54986960	56054961	+	slc14a2	NM_001020519	UT; wu:fe01a06; zgc:136632; fe01a06	ENSDARG00000051914	11	54986960,54987098,54987281,54988250,54988510,54990304,56050507,56050740,56053204,56053344,56053664,	54986998,54987176,54987444,54988440,54988639,54990497,56050655,56050875,56053254,56053521,56054961,	532405	0,0,0,1,2,2,0,1,1,0,0,	eE6_eS7
chr5	58657497	58667519	58662497	58662519	58622992	58676082	+	pja2	NM_001105116	-	-	8	58622992,58625121,58627655,58631973,58633162,58634486,58673330,58675959,	58623182,58626067,58627826,58632159,58633277,58634601,58673446,58676082,	39505	0,1,2,2,2,0,1,0,	eE6_eS7
chr5	62635407	62645435	62640407	62640435	62638042	62646774	+	slco1f1	NM_212917	zgc:85924	ENSDARG00000102283	12	62638042,62638309,62638499,62638736,62640875,62641148,62641394,62641683,62641941,62645722,62645889,62646108,	62638174,62638416,62638652,62638835,62641079,62641313,62641590,62641849,62642126,62645787,62646007,62646774,	2365	0,2,1,1,1,1,1,2,0,2,1,2,	eE4_eS5
chr5	62965754	62975777	62970754	62970777	62966076	62989888	+	fbxw5	NM_213319	wu:fd14c04; zgc:63874	ENSDARG00000099139	11	62966076,62970186,62971161,62974590,62974861,62976648,62979212,62979669,62982595,62987006,62987821,	62966167,62970382,62971319,62974774,62975010,62976948,62979396,62979817,62982808,62987677,62989888,	4678	-1,0,1,0,1,0,0,1,2,2,-1,	eE2_eS3
chr5	64738908	64748927	64743908	64743927	64720351	64786703	+	ap2b1	NM_199919	fa16e07; wu:fc18c08; zgc:55659; wu:fa16c06; wu:fa16e07	ENSDARG00000035152	22	64720351,64720904,64722906,64723105,64724313,64727654,64730902,64731469,64735706,64737614,64739234,64742596,64745154,64746916,64759012,64761374,64764459,64767169,64768803,64769839,64775236,64785517,	64720451,64720959,64723012,64723241,64724559,64727845,64731124,64731590,64735802,64737730,64739400,64742695,64745414,64747109,64759054,64761521,64764605,64767299,64768888,64769926,64775391,64786703,	23557	-1,0,1,2,0,0,2,2,0,0,2,0,0,2,0,0,0,2,0,1,1,0,	eE12_eS13
chr5	64756693	64766713	64761693	64761713	64720351	64786703	+	ap2b1	NM_199919	fa16e07; wu:fc18c08; zgc:55659; wu:fa16c06; wu:fa16e07	ENSDARG00000035152	22	64720351,64720904,64722906,64723105,64724313,64727654,64730902,64731469,64735706,64737614,64739234,64742596,64745154,64746916,64759012,64761374,64764459,64767169,64768803,64769839,64775236,64785517,	64720451,64720959,64723012,64723241,64724559,64727845,64731124,64731590,64735802,64737730,64739400,64742695,64745414,64747109,64759054,64761521,64764605,64767299,64768888,64769926,64775391,64786703,	41342	-1,0,1,2,0,0,2,2,0,0,2,0,0,2,0,0,0,2,0,1,1,0,	eE16_eS17
chr5	68484605	68494628	68489605	68489628	68484703	68523770	+	ptgs1	NM_153656	zCOX-1; cox1	ENSDARG00000052148	11	68484703,68484922,68490085,68498205,68506119,68507511,68507936,68513441,68513810,68518462,68523262,	68484831,68485012,68490202,68498346,68506263,68507693,68508020,68513688,68514097,68518610,68523770,	4902	0,1,1,1,1,1,0,0,1,0,1,	eE2_eS3
chr5	71712543	71722563	71717543	71717563	71711912	71713200	+	her7	NM_131609	cb715	ENSDARG00000017917	3	71711912,71712164,71712355,	71712056,71712260,71713200,	5631	0,0,0,	downstream
chr5	72659044	72669070	72664044	72664070	72657743	72674262	+	mthfd2	NM_001002181	wu:fe12e11; zgc:91891; wu:fb38b11	ENSDARG00000098646	9	72657743,72662555,72664870,72666180,72666582,72666827,72668153,72672959,72674135,	72657986,72662740,72664993,72666333,72666690,72666920,72668279,72674125,72674262,	6301	0,2,1,1,1,1,1,1,-1,	eE2_eS3
chr5	72708518	72718550	72713518	72713550	72674719	72776128	+	arl6ip4	NM_001020758	zgc:111967	ENSDARG00000105036	6	72674719,72677261,72767313,72771144,72773840,72775723,	72674818,72677401,72767604,72771262,72773910,72776128,	38799	-1,0,1,1,2,0,	eE2_eS3
chr6	209442	219472	214442	214472	217572	220923	+	atf4b1	NM_213233	atf4b1; zgc:85951; wu:fk30b04; atf4; wu:fj01c08	ENSDARG00000039515	3	217572,219355,219865,	217599,219676,220923,	3130	-1,0,1,	upstream
chr6	209505	219535	214505	214535	217572	220923	+	atf4b1	NM_213233	atf4b1; zgc:85951; wu:fk30b04; atf4; wu:fj01c08	ENSDARG00000039515	3	217572,219355,219865,	217599,219676,220923,	3067	-1,0,1,	upstream
chr6	209814	219844	214814	214844	217572	220923	+	atf4b1	NM_213233	atf4b1; zgc:85951; wu:fk30b04; atf4; wu:fj01c08	ENSDARG00000039515	3	217572,219355,219865,	217599,219676,220923,	2758	-1,0,1,	upstream
chr6	209982	220012	214982	215012	217572	220923	+	atf4b1	NM_213233	atf4b1; zgc:85951; wu:fk30b04; atf4; wu:fj01c08	ENSDARG00000039515	3	217572,219355,219865,	217599,219676,220923,	2590	-1,0,1,	upstream
chr6	2068053	2078080	2073053	2073080	2064420	2193124	+	zgc:158824	NM_001083853	zgc:158824	ENSDARG00000101131	10	2064420,2072288,2168032,2173445,2177897,2180940,2184047,2187180,2191174,2192803,	2064641,2072362,2168277,2173636,2178033,2181100,2184160,2187270,2191677,2193124,	8633	0,2,1,0,2,0,1,0,0,-1,	eE2_eS3
chr6	3279574	3289600	3284574	3284600	3280973	3298674	+	rad54l	NM_201144	zgc:56289	ENSDARG00000018623	18	3280973,3281954,3282113,3283934,3284087,3284309,3285670,3287353,3288481,3289298,3289501,3290961,3291493,3292206,3292890,3294568,3295019,3298352,	3281228,3282038,3282218,3283995,3284223,3284379,3285959,3287478,3288632,3289425,3289576,3291092,3291604,3292330,3292969,3294748,3295183,3298674,	3601	0,0,0,0,1,2,0,1,0,1,2,2,1,1,2,0,0,2,	eE6_eS7
chr6	6716463	6726497	6721463	6721497	6719370	6725320	+	hars2	NM_001003440	hars2; zgc:92657	ENSDARG00000044628	6	6719370,6719745,6720336,6722058,6722297,6725069,	6719439,6719836,6720572,6722156,6722464,6725320,	2093	0,1,2,1,0,-1,	eE3_eS4
chr6	6878688	6888719	6883688	6883719	6841451	6879010	+	LOC405768	NM_212842	-	ENSDARG00000044615	11	6841451,6848265,6852874,6859390,6859588,6859748,6861345,6864461,6872207,6874616,6878545,	6841550,6848446,6852962,6859492,6859654,6859777,6861483,6864548,6872282,6874723,6879010,	42237	0,2,0,1,1,1,0,0,0,0,2,	downstream
chr6	7303531	7313564	7308531	7308564	7239518	7308604	+	abcc4	NM_001007038	MRP; si:dz202l16.5; cb1019; si:busm1-52i16.4; dZ52I16.4; si:dz52i16.4	ENSDARG00000058953	30	7239518,7245822,7253280,7255943,7258330,7265059,7267281,7271638,7274849,7277031,7277730,7279080,7279597,7279883,7280728,7283599,7283815,7285071,7286909,7292000,7295820,7296077,7296268,7297178,7297916,7298200,7300672,7301271,7303130,7306979,	7239592,7245933,7253401,7256168,7258420,7265223,7267407,7271888,7274957,7277121,7277922,7279175,7279684,7279980,7280938,7283737,7283853,7285187,7287056,7292080,7295971,7296197,7296379,7297279,7298108,7298446,7300845,7301377,7303265,7308604,	69013	0,2,2,0,0,0,2,2,0,0,0,0,2,2,0,0,0,2,1,1,0,1,1,1,0,0,0,2,0,0,	3UTR
chr6	9534632	9544655	9539632	9539655	9531450	9545819	+	ccdc151	NM_001077369	zgc:152917	ENSDARG00000062978	13	9531450,9532013,9532208,9533693,9534070,9535024,9535258,9536911,9537148,9539447,9541358,9541646,9545577,	9531631,9532126,9532286,9533873,9534172,9535150,9535381,9537058,9537309,9539604,9541508,9541731,9545819,	8182	0,1,0,0,0,0,0,0,0,2,0,0,1,	eE10_eS11
chr6	11479115	11489134	11484115	11484134	11434008	11846682	+	zgc:162641	NM_001099261	si:dkey-68o6.9; zgc:162641	ENSDARG00000061684	3	11434008,11804794,11846322,	11434153,11804918,11846682,	50107	-3	5UTR
chr6	11767759	11777782	11772759	11772782	11434008	11846682	+	zgc:162641	NM_001099261	si:dkey-68o6.9; zgc:162641	ENSDARG00000061684	3	11434008,11804794,11846322,	11434153,11804918,11846682,	338751	-3	5UTR
chr6	12967237	12977256	12972237	12972256	12957804	12968646	+	casp8	NM_131510	caspase-8; zgc:92075	ENSDARG00000058325	10	12957804,12958639,12959105,12959416,12960960,12962223,12962331,12962921,12964507,12968070,	12957948,12958944,12959205,12959570,12961010,12962239,12962387,12963039,12965015,12968646,	14433	-1,0,2,0,1,0,1,0,1,2,	downstream
chr6	13814567	13824586	13819567	13819586	13807020	13830934	+	dnpep	NM_200153	zgc:55944	ENSDARG00000022599	15	13807020,13807346,13808142,13811495,13811811,13812094,13814006,13818352,13818813,13819006,13819168,13825197,13825362,13826669,13830690,	13807112,13807437,13808231,13811609,13811937,13812219,13814091,13818460,13818891,13819087,13819329,13825237,13825464,13826837,13830934,	12547	-1,0,1,0,0,0,2,0,0,0,0,2,0,0,0,	eE11_eS12
chr6	15706864	15716890	15711864	15711890	15662474	15810409	+	iqca1	NM_001098731	si:dkey-96h14.1; iqca	ENSDARG00000057276	18	15662474,15668631,15669220,15671209,15677657,15680744,15689668,15689834,15697918,15724334,15725191,15733979,15734438,15739836,15796464,15805186,15807445,15810259,	15662708,15668959,15669346,15671386,15677729,15680947,15689753,15689975,15697994,15724441,15725290,15734047,15734521,15739944,15796664,15805364,15807684,15810409,	49390	0,2,0,0,0,0,2,0,0,1,0,0,2,1,1,0,1,0,	eE9_eS10
chr6	18626421	18636454	18631421	18631454	18617932	18655112	+	grb2a	NM_001007769	zgc:103549	ENSDARG00000105276	6	18617932,18620737,18648294,18651829,18652363,18654647,	18618269,18620977,18648392,18651952,18652532,18655112,	13489	-1,0,0,2,2,0,	eE2_eS3
chr6	20081556	20091576	20086556	20086576	20078496	20082606	+	gadd45ab	NM_001002216	gadd45a; zgc:91795	ENSDARG00000104571	4	20078496,20079008,20079833,20081885,	20078652,20079110,20080047,20082606,	8060	0,2,2,0,	downstream
chr6	23012722	23022744	23017722	23017744	22912209	23074768	+	prkca	NM_001256241	im:7139045; si:dkey-8l19.1	ENSDARG00000039241	17	22912209,22913338,22973026,23013186,23013995,23030247,23032297,23032743,23037666,23041291,23043941,23044159,23047583,23053404,23060874,23062842,23074603,	22912535,22913370,22973109,23013298,23014124,23030404,23032432,23032837,23037807,23041465,23044033,23044222,23047722,23053485,23060982,23062983,23074768,	105513	0,2,1,0,1,1,2,2,0,0,0,2,2,0,0,0,0,	eE5_eS6
chr6	24295901	24305927	24300901	24300927	24281759	24313721	+	cygb2	NM_001024224	cygb-2	ENSDARG00000070148	4	24281759,24299808,24312154,24313544,	24282220,24300040,24312663,24313721,	19142	0,2,0,-1,	eE2_eS3
chr6	27327253	27337287	27332253	27332287	27332267	27373492	+	slco2a1	NM_001089582	-	ENSDARG00000061896	5	27332267,27348377,27351772,27354832,27372266,	27332374,27348515,27351935,27354954,27373492,	14	0,0,0,1,0,	upstream
chr6	28280727	28290756	28285727	28285756	28007994	28400211	+	lpp	NM_201198	fc26e09; zgc:56152; wu:fc26e09	ENSDARG00000023578	11	28007994,28091168,28142116,28202074,28219272,28275683,28323148,28363739,28396561,28399690,28399903,	28008133,28091218,28142322,28202181,28219395,28276256,28323230,28363909,28396740,28399811,28400211,	277733	-1,-1,0,1,0,0,0,1,0,2,0,	eE6_eS7
chr6	28940788	28950812	28945788	28945812	28931240	28941283	+	atp1b1a	NM_131668	fd56c08; wu:fj91b11; cb132; wu:fd56c08	ENSDARG00000013144	6	28931240,28934807,28936523,28937289,28938030,28939820,	28931428,28934936,28936679,28937483,28938114,28941283,	14548	0,1,1,1,0,0,	downstream
chr6	29832526	29842553	29837526	29837553	29827581	29836350	+	lrrc40	NM_199862	wu:fi33a12; zgc:63729; fi33a12	ENSDARG00000017708	15	29827581,29828043,29828941,29829092,29830907,29831151,29831369,29833063,29833253,29834153,29834346,29834534,29835022,29835516,29835899,	29827756,29828225,29829015,29829222,29831031,29831294,29831542,29833154,29833299,29834262,29834454,29834645,29835100,29835702,29836350,	9945	0,1,0,2,0,1,0,2,0,1,2,2,2,2,2,	downstream
chr6	33761864	33771883	33766864	33766883	33736707	33772175	+	ap1m3	NM_001114441	zgc:100915	ENSDARG00000039512	13	33736707,33743471,33743747,33744235,33747433,33750567,33758773,33761815,33762166,33764301,33765709,33769985,33772040,	33736884,33743628,33743815,33744366,33747581,33750694,33758916,33761887,33762325,33764427,33765785,33771125,33772175,	30157	0,0,1,0,2,0,1,0,0,0,0,1,-1,	eE11_eS12
chr6	37075328	37085352	37080328	37080352	36891331	37112765	+	negr1	NM_001003851	zgc:100871	ENSDARG00000021607	7	36891331,36930497,36962943,36986424,37019651,37030206,37111419,	36891672,36930736,36963069,36986556,37019772,37030355,37112765,	188997	0,2,1,1,1,2,1,	eE6_eS7
chr6	40764529	40774555	40769529	40769555	40763525	40771891	+	ruvbl1	NM_173835	TIP49; pontin; wu:fd18e04; zpontin	ENSDARG00000002591	12	40763525,40764408,40764617,40765897,40766165,40768332,40768551,40768698,40768710,40769958,40770173,40771477,	40763786,40764495,40764750,40766049,40766255,40768482,40768615,40768706,40768897,40770061,40770265,40771891,	6004	0,0,0,1,0,0,0,1,1,2,0,2,	eE9_eS10
chr6	41809510	41819542	41814510	41814542	41739558	41818262	+	rad18	NM_200137	zgc:55577	ENSDARG00000027938	13	41739558,41740045,41740240,41740527,41754561,41757560,41766373,41767261,41768067,41780790,41784237,41799494,41817999,	41739720,41740124,41740302,41740598,41754890,41757660,41766555,41767332,41768128,41780910,41784367,41799541,41818262,	74952	0,0,1,0,2,1,2,1,0,1,1,2,-1,	3UTR
chr6	42854456	42864490	42859456	42859490	42850426	42861712	+	gnat1	NM_131868	wu:fk56e06	ENSDARG00000044199	9	42850426,42852277,42852440,42854520,42855661,42855881,42857901,42858249,42860982,	42850611,42852320,42852582,42854678,42855790,42856011,42858055,42858461,42861712,	9030	0,1,2,0,2,2,0,1,-1,	3UTR
chr6	46351598	46361618	46356598	46356618	46343750	46368777	+	pbrm1l	NM_001003535	zgc:100857; zgc:113882; pb1	ENSDARG00000077038	29	46343750,46346755,46346997,46347647,46347959,46348228,46348477,46349891,46350089,46350257,46350995,46351294,46351535,46351708,46352138,46353168,46354264,46354635,46354923,46356947,46357272,46357624,46358299,46360084,46360627,46363404,46365740,46365884,46368022,	46343865,46346901,46347095,46347795,46348112,46348345,46348546,46349990,46350175,46350349,46351203,46351436,46351618,46351988,46352248,46353825,46354476,46354824,46355081,46357190,46357418,46357782,46358483,46360292,46360826,46363566,46365799,46366089,46368777,	12848	-1,0,0,2,0,0,0,0,0,2,1,2,0,2,0,2,2,1,1,0,0,2,1,2,0,1,1,0,1,	eE19_eS20
chr6	47779304	47789335	47784304	47784335	47787101	47806447	+	padi2	NM_200112	zgc:66317; sb:cb968	ENSDARG00000044167	16	47787101,47790548,47791207,47791445,47794997,47795736,47796676,47797511,47798706,47799761,47800874,47801188,47803322,47803502,47803718,47805776,	47787227,47790717,47791277,47791507,47795115,47795889,47796867,47797615,47798818,47799785,47801026,47801336,47803416,47803576,47803865,47806447,	2797	0,2,0,1,0,1,1,0,2,0,0,2,0,1,0,0,	upstream
chr6	48113451	48123478	48118451	48118478	48095542	48139865	+	phc2b	NM_201202	PHC2; zgc:56685	ENSDARG00000013224	15	48095542,48104234,48108753,48109006,48109221,48111995,48113272,48122467,48123162,48130740,48132990,48133709,48133954,48136189,48138830,	48095683,48104496,48108912,48109084,48109383,48112145,48113540,48122829,48123322,48130949,48133123,48133830,48134081,48136466,48139865,	22909	0,2,0,0,0,0,0,1,0,1,0,1,2,0,1,	eE7_eS8
chr6	49574524	49584543	49579524	49579543	49534888	49588188	+	vapb	NM_212647	wu:fc05d09; zgc:66045; wu:fa96d05; fc05d09	ENSDARG00000070435	6	49534888,49556894,49580077,49584654,49584883,49587055,	49535131,49557047,49580181,49584735,49585057,49588188,	44636	0,1,1,0,0,0,	eE2_eS3
chr6	49879090	49889112	49884090	49884112	49877780	49917954	+	ahcy	NM_199218	wu:fj67b02; cb1079; D150; hm:zeh1364; hm:zeh1173	ENSDARG00000005191	10	49877780,49882299,49884870,49890345,49896497,49898521,49899867,49915341,49916847,49917311,	49877917,49882490,49884946,49890498,49896610,49898729,49899955,49915459,49917042,49917954,	6310	0,1,0,1,1,0,1,2,0,0,	eE2_eS3
chr6	52797314	52807334	52802314	52802334	52742714	52798807	+	matn4	NM_213549	im:7137546; matrilin-4	ENSDARG00000015947	16	52742714,52756945,52759670,52763546,52763752,52767780,52768145,52770680,52771743,52779676,52780543,52782328,52783110,52792027,52792905,52797958,	52742730,52757062,52760234,52763669,52763875,52767903,52768268,52770803,52771866,52779799,52780666,52782451,52783524,52792180,52793010,52798807,	59600	-1,0,1,1,1,1,1,1,1,1,1,1,1,1,1,1,	downstream
chr6	53313278	53323309	53318278	53318309	53310996	53343668	+	mst1	NM_152980	cb981; hgfl1	ENSDARG00000103308	18	53310996,53314621,53316231,53316533,53316863,53318987,53320421,53324875,53326083,53328229,53328414,53331491,53331610,53332733,53333680,53333917,53340519,53343248,	53311100,53314766,53316347,53316648,53317000,53319108,53320540,53325047,53326214,53328332,53328551,53331524,53331722,53332811,53333827,53334024,53340659,53343668,	7282	0,1,2,1,2,1,2,1,2,1,2,1,1,2,2,2,1,0,	eE5_eS6
chr6	54206165	54216184	54211165	54211184	54142800	54226693	+	pacsin1b	NM_001033728	zgc:114042; fe25d06; wu:fe25d06; pacsin1	ENSDARG00000042128	10	54142800,54203820,54208825,54211691,54213449,54217441,54219058,54219963,54221398,54225419,	54142852,54203934,54208982,54211927,54213605,54217617,54219179,54220094,54221589,54226693,	68365	-1,0,0,1,0,0,2,0,2,1,	eE3_eS4
chr6	59126744	59136774	59131744	59131774	59094230	59148579	+	shmt2	NM_001123374	-	ENSDARG00000104414	12	59094230,59116279,59119599,59121918,59124116,59125082,59130148,59132900,59134905,59142821,59146541,59148451,	59094263,59116444,59119679,59122119,59124198,59125205,59130288,59133063,59135005,59142977,59146649,59148579,	37514	0,0,0,2,2,0,0,2,0,1,1,1,	eE7_eS8
chr7	215024	225043	220024	220043	100077	635997	+	nrxn2b	NM_001079984	-	-	9	100077,471177,471191,580657,589415,596115,609710,616846,634128,	101714,471190,471428,580839,589587,596205,610033,616925,635997,	119947	0,2,0,1,0,1,1,0,1,	eE1_eS2
chr7	222417	232436	227417	227436	100077	635997	+	nrxn2b	NM_001079984	-	-	9	100077,471177,471191,580657,589415,596115,609710,616846,634128,	101714,471190,471428,580839,589587,596205,610033,616925,635997,	127340	0,2,0,1,0,1,1,0,1,	eE1_eS2
chr7	236491	246525	241491	241525	100077	635997	+	nrxn2b	NM_001079984	-	-	9	100077,471177,471191,580657,589415,596115,609710,616846,634128,	101714,471190,471428,580839,589587,596205,610033,616925,635997,	141414	0,2,0,1,0,1,1,0,1,	eE1_eS2
chr7	246058	256077	251058	251077	100077	635997	+	nrxn2b	NM_001079984	-	-	9	100077,471177,471191,580657,589415,596115,609710,616846,634128,	101714,471190,471428,580839,589587,596205,610033,616925,635997,	150981	0,2,0,1,0,1,1,0,1,	eE1_eS2
chr7	7939283	7949305	7944283	7944305	7866472	7964195	+	actn3b	NM_205544	zgc:77243; wu:fc11d03; fb95c03; wu:fb95c03	ENSDARG00000001431	21	7866472,7903586,7909753,7914979,7915951,7917966,7918457,7920676,7920942,7924942,7925312,7929892,7930977,7933390,7947607,7949609,7952158,7953765,7955291,7956690,7962121,	7866686,7903701,7909873,7915066,7916039,7918045,7918539,7920762,7921035,7925173,7925460,7930043,7931086,7933531,7947790,7949744,7952338,7953912,7955357,7956849,7964195,	77811	0,0,1,1,1,2,0,1,0,0,0,1,2,0,0,0,0,0,0,0,0,	eE14_eS15
chr7	9180072	9190091	9185072	9185091	9052834	9852976	+	zgc:113057	NM_001020496	-	-	5	9052834,9847851,9849429,9852107,9852423,	9053229,9848088,9849606,9852361,9852976,	132238	0,1,1,1,-1,	eE1_eS2
chr7	9189198	9199225	9194198	9194225	9052834	9852976	+	zgc:113057	NM_001020496	-	-	5	9052834,9847851,9849429,9852107,9852423,	9053229,9848088,9849606,9852361,9852976,	141364	0,1,1,1,-1,	eE1_eS2
chr7	10149882	10159914	10154882	10154914	10106855	10292030	+	chsy1	NM_212678	zgc:64191; chys1; wu:fc27h05; wu:fc27h06	ENSDARG00000079027	3	10106855,10124582,10289204,	10107454,10125078,10292030,	48027	0,2,0,	eE2_eS3
chr7	10150386	10160418	10155386	10155418	10106855	10292030	+	chsy1	NM_212678	zgc:64191; chys1; wu:fc27h05; wu:fc27h06	ENSDARG00000079027	3	10106855,10124582,10289204,	10107454,10125078,10292030,	48531	0,2,0,	eE2_eS3
chr7	11609575	11619597	11614575	11614597	11383159	11691297	+	arnt2	NM_131674	zfARNT2c; zfARNT2; Arnt; zfARNT2a; arnt2X; chunp6921; arnt2a; zfARNT2b	ENSDARG00000103697	20	11383159,11405409,11411855,11413878,11554817,11558384,11584472,11591792,11598207,11608324,11614162,11618625,11638531,11659761,11663528,11665270,11669114,11672731,11687942,11691124,	11383198,11405524,11411903,11413923,11555031,11558598,11584575,11591858,11598293,11608401,11614297,11618700,11638683,11659837,11663652,11665370,11669256,11672897,11688088,11691297,	231416	0,1,2,2,2,0,1,2,2,1,0,0,0,2,0,1,2,0,1,0,	eE11_eS12
chr7	17122404	17132426	17127404	17127426	17114213	17225370	+	zgc:112142	NM_001017735	zgc:112142	ENSDARG00000006889	7	17114213,17118851,17153584,17168856,17218721,17222091,17225188,	17114418,17119112,17153766,17169082,17218837,17222205,17225370,	13191	-1,0,2,1,2,1,1,	eE2_eS3
chr7	30080465	30090486	30085465	30085486	30061202	30173825	+	ccdc102a	NM_205552	fc66e01; wu:fc66e01; zgc:77294	ENSDARG00000003872	9	30061202,30110215,30118172,30118526,30125089,30128661,30157722,30159448,30172487,	30061327,30110978,30118390,30118635,30125206,30128871,30157893,30159552,30173825,	24263	-1,0,0,2,0,0,0,0,2,	5UTR
chr7	31302685	31312710	31307685	31307710	31299085	31305382	+	fbxo22	NM_001030106	si:busm1-132m23.3	ENSDARG00000053505	7	31299085,31300784,31301020,31301175,31301375,31303318,31304465,	31299216,31300917,31301099,31301277,31301528,31303484,31305382,	8600	0,2,0,1,1,1,2,	downstream
chr7	39647991	39658017	39652991	39653017	39652567	39656482	+	cnep1r1	NM_001017874	tmem188; zgc:110674	ENSDARG00000036064	6	39652567,39653233,39655287,39655448,39655655,39655817,	39652636,39653305,39655361,39655558,39655710,39656482,	424	0,1,1,0,2,0,	eE1_eS2
chr7	39647991	39658017	39652991	39653017	39657464	39669342	+	gpatch1	NM_001204123	wu:fj99h08; wu:fc11h11; im:7135982	ENSDARG00000033418	19	39657464,39657692,39657907,39658072,39659026,39659237,39659468,39660125,39661066,39661259,39663431,39663884,39664245,39664786,39665724,39667569,39668705,39668886,39669109,	39657547,39657827,39657993,39658236,39659124,39659287,39659714,39660276,39661146,39661464,39663782,39664063,39664373,39665093,39666007,39667704,39668800,39669023,39669342,	4473	0,1,1,0,2,1,0,0,1,0,1,1,0,2,0,1,1,0,2,	upstream
chr7	41668915	41678934	41673915	41673934	41621034	41892055	+	ptprn2	NM_001128667	fc52a08; im:7153814; wu:fc52a08; IA-2[b]	ENSDARG00000035970	23	41621034,41659168,41685412,41705712,41708331,41710923,41713240,41713604,41713726,41721254,41726012,41797556,41852908,41858657,41863950,41866393,41870910,41875440,41876493,41882025,41883155,41885408,41891195,	41621303,41659216,41685526,41705830,41708452,41711308,41713477,41713645,41714145,41721341,41726092,41797621,41853124,41858870,41864098,41866467,41870988,41875560,41876660,41882079,41883220,41885482,41892055,	52881	0,1,1,1,2,0,1,1,0,2,2,1,0,0,0,1,0,0,0,2,2,1,0,	eE2_eS3
chr7	43970508	43980530	43975508	43975530	43889851	44003019	+	scrib	NM_001007175	scribble1; scrb1; si:zc12p8.1; si:ch211-12p8.1; scribble	ENSDARG00000000861	40	43889851,43946690,43947286,43950029,43951179,43951360,43951769,43952087,43953084,43953834,43954131,43956754,43956987,43957694,43958766,43961803,43967349,43967907,43968079,43970944,43974038,43977439,43977672,43978906,43979141,43979429,43979634,43980428,43985001,43986133,43986857,43988041,43990968,43991205,43991648,43991828,43995212,43996642,43999266,44002894,	43890010,43946808,43947365,43950119,43951236,43951424,43951844,43952232,43953203,43954034,43954298,43956885,43957113,43957871,43959183,43961866,43967439,43967985,43968409,43971025,43974284,43977550,43977849,43979023,43979330,43979549,43979691,43980509,43985073,43986181,43986983,43988092,43991128,43991428,43991738,43992011,43995352,43996680,43999321,44003019,	85657	0,0,1,2,2,2,0,0,1,0,2,1,0,0,0,0,0,0,0,0,0,0,0,0,0,0,0,0,0,0,0,0,0,1,2,2,2,1,0,1,	eE21_eS22
chr7	50073322	50083341	50078322	50078341	50012829	50114217	+	kcnq1	NM_001123242	zgc:158384	ENSDARG00000059798	18	50012829,50033578,50048778,50049015,50050320,50053829,50054095,50054292,50054482,50056131,50056379,50058572,50058728,50099089,50104508,50105283,50105490,50113512,	50013119,50033669,50048905,50049094,50050417,50053970,50054206,50054388,50054584,50056270,50056415,50058626,50058855,50099165,50104603,50105330,50105552,50114217,	65493	0,2,0,1,2,0,0,0,0,0,1,1,1,2,0,2,1,0,	eE13_eS14
chr7	50085739	50095770	50090739	50090770	50012829	50114217	+	kcnq1	NM_001123242	zgc:158384	ENSDARG00000059798	18	50012829,50033578,50048778,50049015,50050320,50053829,50054095,50054292,50054482,50056131,50056379,50058572,50058728,50099089,50104508,50105283,50105490,50113512,	50013119,50033669,50048905,50049094,50050417,50053970,50054206,50054388,50054584,50056270,50056415,50058626,50058855,50099165,50104603,50105330,50105552,50114217,	77910	0,2,0,1,2,0,0,0,0,0,1,1,1,2,0,2,1,0,	eE13_eS14
chr7	52554622	52564647	52559622	52559647	52558595	52648383	+	col4a5	NM_001123230	col4a1; wu:fc02g11	ENSDARG00000052063	49	52558595,52594507,52599387,52600086,52600212,52602466,52602619,52603314,52603442,52603762,52604483,52604602,52607507,52608680,52610241,52610616,52614143,52614328,52615009,52615883,52616461,52617233,52617536,52617714,52619409,52620990,52621193,52622774,52623692,52623952,52624343,52624617,52624783,52625263,52625471,52625651,52625871,52626292,52626420,52632239,52635110,52635521,52635682,52635932,526…	52558673,52594567,52599477,52600131,52600257,52602529,52602673,52603345,52603519,52603825,52604519,52604644,52607600,52608734,52610298,52610661,52614197,52614373,52615103,52615919,52616713,52617323,52617607,52617906,52619575,52621083,52621298,52622872,52623843,52624066,52624511,52624707,52624930,52625362,52625561,52625791,52626178,52626319,52626606,52632337,52635183,52635593,52635811,52636031,526…	1027	0,0,0,0,0,0,0,0,1,0,0,0,0,0,0,0,0,0,0,1,1,1,1,0,0,1,1,1,0,1,1,1,1,1,1,1,0,1,1,1,0,1,1,1,1,1,2,0,2,	eE1_eS2
chr7	53237318	53247337	53242318	53242337	53229743	53249061	+	got2b	NM_199989	fj40h07; zgc:56425; wu:fj40h07	ENSDARG00000005840	10	53229743,53232194,53234705,53241048,53241499,53243350,53243816,53248137,53248393,53248639,	53229886,53232351,53234834,53241108,53241661,53243455,53243967,53248303,53248544,53249061,	12575	0,2,0,0,0,0,0,1,2,0,	eE5_eS6
chr7	53620036	53630058	53625036	53625058	53614153	53740412	+	katnb1	NM_213018	wu:fj32f02; wu:fj65h01; zgc:56071	ENSDARG00000005456	20	53614153,53616679,53616931,53617140,53618012,53619633,53620036,53620212,53620478,53620629,53621040,53627942,53628219,53630328,53633188,53633550,53633713,53737681,53739974,53740345,	53614178,53616816,53617062,53617258,53618113,53619675,53620120,53620328,53620550,53620780,53621225,53628094,53628338,53630547,53633338,53633627,53633788,53737798,53740334,53740412,	10883	-1,0,1,0,1,0,0,0,2,2,0,2,1,0,0,0,2,2,2,-1,	eE11_eS12
chr7	55150116	55160143	55155116	55155143	55106637	55218751	+	csnk1g1	NM_001008635	zgc:101563	ENSDARG00000104342	12	55106637,55132176,55135938,55141357,55184546,55186942,55190623,55190790,55191414,55194028,55208276,55218617,	55106787,55132493,55135979,55141427,55184695,55187177,55190709,55190875,55191563,55194136,55208383,55218751,	48479	-1,0,1,0,1,0,1,0,1,0,0,2,	eE4_eS5
chr7	55190671	55200698	55195671	55195698	55106637	55218751	+	csnk1g1	NM_001008635	zgc:101563	ENSDARG00000104342	12	55106637,55132176,55135938,55141357,55184546,55186942,55190623,55190790,55191414,55194028,55208276,55218617,	55106787,55132493,55135979,55141427,55184695,55187177,55190709,55190875,55191563,55194136,55208383,55218751,	89034	-1,0,1,0,1,0,1,0,1,0,0,2,	eE10_eS11
chr7	59018327	59028346	59023327	59023346	58970700	59125082	+	camk2d1	NM_001114708	zgc:173815; camk2db; wu:fc54g06; zgc:101001	ENSDARG00000043010	19	58970700,58971465,59030794,59040907,59045677,59062220,59076562,59079278,59081783,59084565,59085197,59092852,59093454,59107395,59109059,59118963,59119139,59121419,59123488,	58970973,58971560,59030854,59040962,59045743,59062293,59076665,59079362,59081878,59084688,59085281,59092895,59093489,59107440,59109108,59119039,59119234,59121653,59125082,	52627	0,2,1,1,2,2,0,1,1,0,0,0,1,0,0,1,2,1,-1,	eE2_eS3
chr7	59018327	59028346	59023327	59023346	58970700	59125082	+	camk2d1	NM_001003602	zgc:173815; camk2db; wu:fc54g06; zgc:101001	ENSDARG00000043010	18	58970700,58971465,59030794,59040907,59045677,59062220,59076562,59079278,59081783,59084565,59085197,59092852,59093454,59109059,59118963,59119139,59121419,59123488,	58970973,58971560,59030854,59040962,59045743,59062293,59076665,59079362,59081878,59084688,59085281,59092895,59093489,59109108,59119039,59119234,59121653,59125082,	52627	0,2,1,1,2,2,0,1,1,0,0,0,1,0,1,2,1,-1,	eE2_eS3
chr7	59038636	59048663	59043636	59043663	58970700	59125082	+	camk2d1	NM_001114708	zgc:173815; camk2db; wu:fc54g06; zgc:101001	ENSDARG00000043010	19	58970700,58971465,59030794,59040907,59045677,59062220,59076562,59079278,59081783,59084565,59085197,59092852,59093454,59107395,59109059,59118963,59119139,59121419,59123488,	58970973,58971560,59030854,59040962,59045743,59062293,59076665,59079362,59081878,59084688,59085281,59092895,59093489,59107440,59109108,59119039,59119234,59121653,59125082,	72936	0,2,1,1,2,2,0,1,1,0,0,0,1,0,0,1,2,1,-1,	eE4_eS5
chr7	59038636	59048663	59043636	59043663	58970700	59125082	+	camk2d1	NM_001003602	zgc:173815; camk2db; wu:fc54g06; zgc:101001	ENSDARG00000043010	18	58970700,58971465,59030794,59040907,59045677,59062220,59076562,59079278,59081783,59084565,59085197,59092852,59093454,59109059,59118963,59119139,59121419,59123488,	58970973,58971560,59030854,59040962,59045743,59062293,59076665,59079362,59081878,59084688,59085281,59092895,59093489,59109108,59119039,59119234,59121653,59125082,	72936	0,2,1,1,2,2,0,1,1,0,0,0,1,0,1,2,1,-1,	eE4_eS5
chr7	62928186	62938212	62933186	62933212	62891232	62955428	+	tbc1d19	NM_200491	zgc:63795	ENSDARG00000013842	21	62891232,62891516,62893941,62897306,62900521,62900688,62903465,62904122,62908090,62909545,62910858,62927704,62931215,62933044,62933204,62938204,62938322,62938535,62943638,62944359,62955146,	62891378,62891589,62893987,62897382,62900596,62900752,62903512,62904233,62908163,62909584,62910971,62927779,62931278,62933129,62933249,62938237,62938432,62938627,62943754,62944430,62955428,	41954	0,0,1,2,0,0,1,0,0,1,1,0,0,0,1,1,1,0,2,1,0,	eE14_eE15
chr7	72402272	72412299	72407272	72407299	72373307	72442252	+	frem1a	NM_001190308	rfl	ENSDARG00000069473	37	72373307,72389264,72390245,72392450,72394142,72395540,72398695,72399572,72401096,72403493,72405375,72405684,72407380,72411361,72413089,72413262,72414803,72415719,72416388,72418391,72418770,72421497,72422885,72426627,72427118,72427643,72430520,72431020,72431263,72431520,72431827,72434018,72435620,72438917,72439121,72440105,72441755,	72373378,72389665,72390340,72392764,72394339,72395864,72398804,72399704,72401441,72403636,72405572,72405775,72407548,72411570,72413183,72413515,72414992,72415905,72416585,72418599,72418915,72421639,72423081,72426892,72427536,72427845,72430665,72431150,72431333,72431667,72432033,72434066,72435800,72439034,72439237,72440191,72442252,	33965	-1,0,0,2,1,0,0,1,1,1,0,2,0,0,2,0,1,1,1,0,1,2,0,1,2,0,1,2,0,1,1,0,0,0,0,2,1,	eE12_eS13
chr7	75215839	75225858	75220839	75220858	75223008	75229204	+	tyms	NM_131760	zgc:56465; zgc:77659	ENSDARG00000042894	7	75223008,75224461,75224660,75225839,75227514,75228268,75228948,	75223307,75224535,75224835,75225941,75227690,75228340,75229204,	2169	0,1,0,1,1,0,0,	upstream
chr8	3484729	3494748	3489729	3489748	3476571	3580056	+	zgc:136963	NM_001039834	wu:fb11g08	-	3	3476571,3476880,3579551,	3476600,3477677,3580056,	13158	-1,0,0,	eE2_eS3
chr8	3648366	3658392	3653366	3653392	3626454	3650902	+	zgc:165519	NM_001099266	-	ENSDARG00000102426	3	3626454,3649648,3650530,	3626535,3650529,3650902,	26912	-1,0,0,	downstream
chr8	9533645	9543667	9538645	9538667	9518257	9574009	+	bcap31	NM_200092	si:bz30i22.4; zgc:56389; si:rp71-30i22.4	ENSDARG00000044972	8	9518257,9519370,9520680,9522648,9537967,9556571,9560650,9573705,	9518345,9519479,9520781,9522793,9538103,9556701,9560751,9574009,	20388	-1,0,2,1,2,0,1,0,	eE5_eS6
chr8	13875133	13885152	13880133	13880152	13881900	13899304	+	slc5a5	NM_001089391	si:ch211-200a16.4	ENSDARG00000005392	16	13881900,13885030,13887098,13887354,13887572,13887874,13888909,13889579,13892236,13892399,13894237,13896553,13896719,13897006,13897206,13899110,	13881969,13885457,13887164,13887406,13887640,13888029,13889050,13889709,13892325,13892512,13894308,13896640,13896907,13897101,13897292,13899304,	1767	-1,0,0,0,1,0,2,2,0,2,1,0,0,2,1,0,	upstream
chr8	15515824	15525843	15520824	15520843	15503956	15595493	+	fnbp1l	NM_001003634	zgc:100923	ENSDARG00000020131	14	15503956,15561347,15567828,15573466,15573694,15578727,15578986,15580180,15583096,15587131,15588120,15589178,15591027,15595067,	15504171,15561463,15567879,15573614,15573757,15578832,15579115,15580327,15583300,15587241,15588253,15589273,15591170,15595493,	16868	0,0,2,2,0,0,0,0,0,0,2,0,2,1,	eE1_eS2
chr8	15588760	15598784	15593760	15593784	15503956	15595493	+	fnbp1l	NM_001003634	zgc:100923	ENSDARG00000020131	14	15503956,15561347,15567828,15573466,15573694,15578727,15578986,15580180,15583096,15587131,15588120,15589178,15591027,15595067,	15504171,15561463,15567879,15573614,15573757,15578832,15579115,15580327,15583300,15587241,15588253,15589273,15591170,15595493,	89804	0,0,2,2,0,0,0,0,0,0,2,0,2,1,	eE13_eS14
chr8	21414543	21424570	21419543	21419570	21401088	21414580	+	fzr1	NM_200253	fzr1; zgc:55450	ENSDARG00000015254	14	21401088,21401955,21403527,21403758,21406111,21406322,21408315,21408612,21408791,21409599,21410996,21411325,21413144,21414179,	21401265,21402072,21403659,21403822,21406242,21406402,21408499,21408678,21408894,21409784,21411230,21411430,21413237,21414580,	18455	-1,0,0,0,1,0,2,0,0,1,0,0,0,0,	downstream
chr8	21916863	21926890	21921863	21921890	21914306	21919750	+	ela2	NM_001139464	-	ENSDARG00000056744	8	21914306,21914507,21917490,21917724,21917927,21918876,21919412,21919661,	21914360,21914596,21917588,21917847,21918064,21919022,21919565,21919750,	7557	0,1,0,2,2,1,0,0,	downstream
chr8	21916863	21926890	21921863	21921890	21921370	21931475	+	si:dkey-24f17.5	NM_001040382	si:dkey-163f12.5; zgc:136230; si:dkey-24f17.5	ENSDARG00000056723	8	21921370,21922310,21922598,21922986,21924765,21925071,21930413,21931253,	21921436,21922415,21922805,21923125,21924854,21925302,21930537,21931475,	493	-1,0,0,0,1,0,0,1,	5UTR
chr8	24774240	24784259	24779240	24779259	24769589	24929787	+	LOC568003	NM_001123286	si:ch211-180j19.1	ENSDARG00000061466	20	24769589,24799680,24801750,24811077,24812807,24814081,24847974,24858365,24861130,24883578,24884709,24886634,24888733,24910069,24910213,24911682,24916872,24926849,24927462,24929598,	24769684,24799721,24801797,24811181,24812847,24814158,24848038,24858469,24861235,24883620,24884785,24886688,24888795,24910116,24910395,24911810,24916975,24926907,24927536,24929787,	9651	0,2,1,0,2,0,2,0,2,2,2,0,0,2,1,0,2,0,1,0,	eE1_eS2
chr8	26656341	26666363	26661341	26661363	26620710	26661280	+	cacna1sb	NM_214726	cacna1s	ENSDARG00000042552	45	26620710,26622801,26626645,26627197,26628584,26628868,26629440,26629757,26630076,26630247,26630522,26633273,26633562,26633973,26636490,26636734,26639154,26639379,26639970,26640113,26641753,26644223,26644439,26644582,26644811,26646031,26646910,26647105,26648759,26649172,26649319,26655116,26655260,26655489,26656133,26656365,26657149,26657324,26657871,26658129,26658333,26658644,26660427,26660597,266…	26620967,26622907,26626785,26627331,26628737,26629074,26629544,26629897,26630161,26630408,26630748,26633481,26633683,26634088,26636587,26636804,26639287,26639509,26640030,26640220,26641841,26644331,26644492,26644729,26645013,26646190,26647021,26647189,26648807,26649199,26649445,26655182,26655352,26655649,26656261,26656462,26657252,26657426,26657999,26658252,26658557,26658703,26660513,26660684,266…	40631	0,2,0,2,1,1,0,2,1,2,1,2,0,1,2,0,1,2,0,0,2,0,0,2,2,0,0,0,0,0,0,0,0,2,0,2,0,1,1,0,0,2,1,0,0,	downstream
chr8	28437871	28447890	28442871	28442890	28408314	28477272	+	rhoad	NM_001002445	rhoad; zgc:92350	ENSDARG00000018328	5	28408314,28467871,28469488,28471569,28476716,	28408375,28468029,28469609,28471700,28477272,	34557	-1,0,0,1,0,	5UTR
chr8	30140538	30150557	30145538	30145557	29748730	30435738	+	grid2	NM_001004123	si:rp71-1l7.1; GluD2; glurd2	ENSDARG00000055302	16	29748730,29830541,30115135,30133506,30170770,30176727,30184768,30198260,30242649,30260799,30275849,30324119,30339877,30391041,30422867,30435100,	29749370,29830697,30115420,30133712,30170824,30176901,30184930,30198380,30242751,30260997,30276162,30324258,30340073,30391208,30423108,30435738,	396808	0,1,1,1,0,0,0,0,0,0,0,1,2,0,2,0,	eE4_eS5
chr8	38111156	38121187	38116156	38116187	38095709	38138758	+	kdm5c	NM_001123234	im:7158173; si:ch211-218o21.2; wu:fa28h03; wu:fi31b07	ENSDARG00000006124	28	38095709,38098173,38104235,38104422,38106332,38106938,38110369,38112435,38113719,38116221,38116596,38116821,38117170,38119031,38119561,38119833,38121750,38122734,38124799,38125124,38125593,38125864,38126680,38128554,38131016,38131154,38137625,38137867,	38096130,38098324,38104313,38104545,38106503,38107073,38110426,38112556,38113949,38116380,38116716,38116980,38117352,38119194,38119681,38120028,38121932,38122859,38125032,38125510,38125732,38126044,38126803,38129322,38131068,38131354,38137791,38138758,	20447	-1,0,0,0,0,0,0,0,1,0,0,0,0,2,0,0,0,2,1,0,2,0,0,0,0,1,0,1,	eE9_eS10
chr8	48552273	48562292	48557273	48557292	48540460	48560096	+	ogg1	NM_001123308	zgc:158858	ENSDARG00000060002	8	48540460,48543006,48549719,48553237,48556229,48558021,48558337,48559901,	48540510,48543167,48550078,48553417,48556408,48558169,48558387,48560096,	16813	-1,0,2,1,1,0,1,0,	eE5_eS6
chr8	51211166	51221186	51216166	51216186	51202747	51219244	+	rer1	NM_200675	zgc:65968	ENSDARG00000012747	7	51202747,51207789,51209628,51210084,51210255,51217986,51218207,	51202785,51207875,51209733,51210184,51210334,51218122,51219244,	13419	-1,0,0,0,1,2,0,	eE5_eS6
chr8	51218117	51228151	51223117	51223151	51202747	51219244	+	rer1	NM_200675	zgc:65968	ENSDARG00000012747	7	51202747,51207789,51209628,51210084,51210255,51217986,51218207,	51202785,51207875,51209733,51210184,51210334,51218122,51219244,	20370	-1,0,0,0,1,2,0,	downstream
chr8	52194563	52204583	52199563	52199583	52198963	52231556	+	naa35	NM_199550	mak10; wu:fb21g10; zgc:64157	ENSDARG00000012378	23	52198963,52203412,52206760,52206896,52208729,52209820,52211013,52211435,52211568,52212153,52212327,52214487,52214747,52216179,52219911,52220062,52222338,52225786,52226003,52227088,52227745,52229427,52231335,	52199012,52203541,52206794,52207011,52208804,52209988,52211080,52211479,52211619,52212237,52212442,52214666,52214807,52216286,52219978,52220161,52222517,52225923,52226071,52227229,52227868,52229508,52231556,	600	-1,0,1,2,0,0,0,1,0,0,0,1,0,0,2,0,0,2,1,0,0,0,0,	5UTR
chr8	53205992	53216012	53210992	53211012	53210554	53219001	+	b2ml	NM_213126	b2m; wu:fj01f08; wu:fb66f11; zgc:64161	ENSDARG00000015887	7	53210554,53214831,53215644,53215832,53217229,53218113,53218660,	53210700,53215104,53215668,53217217,53218104,53218644,53219001,	438	0,1,1,-1,-1,-1,-1,	eE1_eS2
chr9	3458985	3469005	3463985	3464005	3426111	3482933	+	itga6a	NM_001144781	-	-	25	3426111,3445205,3448599,3448993,3452085,3453019,3453761,3457016,3459584,3460171,3460663,3461703,3462537,3465056,3467420,3469439,3469602,3469792,3471302,3471489,3473106,3473307,3473509,3476414,3482077,	3426375,3445333,3448679,3449255,3452217,3453233,3453955,3457111,3459712,3460261,3460725,3461873,3462681,3465172,3467580,3469523,3469682,3469870,3471405,3471666,3473205,3473418,3473608,3476540,3482933,	37874	0,2,1,0,1,1,2,1,0,2,2,1,0,0,2,0,0,2,2,0,0,0,0,0,0,	eE13_eS14
chr9	6135793	6145812	6140793	6140812	6123511	6164519	+	st6gal2	NM_001159914	st6gal2; St6GalII	ENSDARG00000039335	5	6123511,6142778,6145464,6150140,6163866,	6124433,6142876,6145566,6150315,6164519,	17282	0,1,0,0,1,	eE1_eS2
chr9	11413006	11423026	11418006	11418026	11260096	11504595	+	asic4a	NM_214787	ASIC4; zASIC4.1; accn4a	ENSDARG00000025162	10	11260096,11478783,11479179,11483921,11487405,11490567,11491179,11495910,11496213,11504076,	11260907,11478928,11479307,11484075,11487459,11490721,11491271,11495990,11496333,11504595,	157910	0,0,1,0,1,1,2,1,0,0,	eE1_eS2
chr9	13336261	13346286	13341261	13341286	13235991	13387395	+	bmpr2b	NM_001039807	-	ENSDARG00000020057	13	13235991,13307443,13309977,13352883,13353083,13356974,13365827,13373966,13374279,13378436,13381381,13382664,13387085,	13236865,13307632,13310151,13352994,13353175,13357205,13365942,13374127,13374427,13378573,13381554,13383979,13387395,	105270	0,1,1,1,1,0,0,1,0,1,0,2,0,	eE3_eS4
chr9	26360976	26371010	26365976	26366010	26364276	26379926	+	itm2bb	NM_212976	zgc:64142; itm2bl; wu:fb94b03	ENSDARG00000041505	8	26364276,26367578,26370742,26374364,26374561,26379203,26379408,26379866,	26364428,26367710,26370949,26374475,26374712,26379394,26379855,26379926,	1700	0,0,0,0,0,1,-1,-1,	eE1_eS2
chr9	26860661	26870686	26865661	26865686	26810614	26869554	+	zeb2a	NM_001114551	si:dkey-52o2.2; sip1a; wu:fc92g08	ENSDARG00000062338	9	26810614,26854453,26859095,26860132,26861214,26863699,26864132,26866582,26868967,	26810687,26854672,26859164,26860321,26861429,26863808,26866096,26866763,26869554,	55047	0,1,1,1,1,0,1,0,1,	eS7_eE7
chr9	26860661	26870686	26865661	26865686	26809177	26871096	+	zeb2a	NM_001135104	si:dkey-52o2.2; sip1a; wu:fc92g08	ENSDARG00000062338	10	26809177,26810556,26854453,26859095,26860132,26861214,26863699,26864132,26866582,26868967,	26809288,26810687,26854672,26859164,26860321,26861429,26863808,26866096,26866685,26871096,	56484	-1,0,1,1,1,1,0,1,0,1,	eS8_eE8
chr9	31509159	31519188	31514159	31514188	31508901	31510104	+	cx45.6	NM_001007213	zgc:195347; zgc:195362	ENSDARG00000040065	1	31508901	31510104	5258	0	downstream
chr9	31509159	31519188	31514159	31514188	31512075	31523722	+	acp6	NM_001110380	zgc:172268; im:7147584	ENSDARG00000040064	11	31512075,31513021,31513454,31514326,31515903,31516094,31517865,31518084,31520176,31520753,31523096,	31512129,31513190,31513583,31514457,31515983,31516182,31517998,31518185,31520269,31520919,31523722,	2084	-1,0,0,0,2,1,2,0,2,2,0,	eE3_eS4
chr9	42752618	42762650	42757618	42757650	42755968	42756053	+	mir732	NR_030514	dre-mir-732	ENSDARG00000083027	1	42755968	42756053	1650	-1	downstream
chr9	54032912	54042931	54037912	54037931	53943670	54044944	+	smarcal1	NM_001127466	si:ch211-239d11.1; im:7145331	ENSDARG00000102265	19	53943670,53944178,53946660,53947676,53949457,53952197,53954427,53955046,53959394,53961803,53969351,53972288,54022245,54022610,54032485,54036653,54039649,54040635,54044841,	53944168,53944439,53946946,53947727,53949718,53952248,53954611,53955197,53959556,53961869,53969492,53972506,54022316,54022713,54032668,54036754,54039746,54040718,54044944,	94242	-1,0,0,1,1,1,1,2,0,0,0,0,0,2,0,0,2,0,2,	eE16_eS17
chr9	57681316	57691342	57686316	57686342	57648120	57900737	+	akap17a	NM_200682	zgc:77317; zgc:65888	ENSDARG00000104768	5	57648120,57649040,57900299,57900423,57900599,	57648154,57649397,57900394,57900570,57900737,	38196	-1,0,-1,-1,-1,	3UTR
chr9	57892052	57902082	57897052	57897082	57648120	57900737	+	akap17a	NM_200682	zgc:77317; zgc:65888	ENSDARG00000104768	5	57648120,57649040,57900299,57900423,57900599,	57648154,57649397,57900394,57900570,57900737,	248932	-1,0,-1,-1,-1,	3UTR
chr9	57900432	57910459	57905432	57905459	57648120	57900737	+	akap17a	NM_200682	zgc:77317; zgc:65888	ENSDARG00000104768	5	57648120,57649040,57900299,57900423,57900599,	57648154,57649397,57900394,57900570,57900737,	257312	-1,0,-1,-1,-1,	downstream
chr9	57962168	57972187	57967168	57967187	57959153	57971756	+	zgc:163002	NM_001089341	wu:fj49e01; fj49e01; zgc:163002	ENSDARG00000068596	8	57959153,57962052,57962708,57964090,57964319,57964732,57968852,57971223,	57959333,57962391,57962873,57964243,57964522,57964935,57968949,57971756,	8015	-1,0,1,1,1,0,2,0,	eE6_eS7
chr1	601351	611372	606351	606372	604200	609330	+	rpl24	NM_173235	chunp6908; wu:fa93e03	ENSDARG00000099104	6	604200,604354,605788,606285,609024,609219,	604229,604430,605899,606422,609088,609330,	2151	0,2,0,0,2,0,	eS4_eE4
chr1	601351	611372	606351	606372	53794	658261	+	cul4a	NM_201027	zgc:64071	ENSDARG00000096578	12	53794,652429,652652,653023,654040,654362,655095,655321,656854,657243,657625,658066,	54138,652550,652845,653128,654151,654448,655203,655435,656960,657416,657778,658261,	552557	0,2,0,1,1,1,0,0,0,1,-1,-1,	eE1_eS2
chr1	14009553	14019572	14014553	14014572	13985427	14011923	+	pi4k2b	NM_001045485	zgc:158305	ENSDARG00000013881	10	13985427,13995364,13996064,13998461,14004051,14004595,14006120,14008725,14009285,14011091,	13985925,13995516,13996265,13998593,14004205,14004660,14006220,14008859,14009345,14011923,	29126	0,1,0,0,0,1,0,1,0,0,	downstream
chr1	33064229	33074248	33069229	33069248	33067025	33151186	+	dhrsx	NM_001256719	-	ENSDARG00000079280	7	33067025,33069237,33074803,33114497,33122896,33133437,33149143,	33067196,33069345,33074872,33114599,33123104,33133645,33151186,	2204	0,1,1,1,1,2,0,	eE1_eE2
chr11	1516079	1526103	1521079	1521103	1516934	1539928	+	mybl2	NM_001003867	mybl2	ENSDARG00000032264	16	1516934,1517662,1519451,1519644,1521759,1522421,1524358,1526437,1527040,1531053,1531274,1533205,1535350,1535552,1537613,1539034,	1517085,1517759,1519523,1519737,1521980,1522554,1524415,1526623,1527313,1531196,1531374,1533316,1535467,1535702,1538559,1539928,	4145	0,2,0,0,0,2,0,0,0,0,2,0,0,0,0,-1,	eE4_eS5
chr11	2979672	2989703	2984672	2984703	2985131	3176234	+	cpne5	NM_201028	zgc:64194; cpne5	ENSDARG00000070919	20	2985131,3050208,3054205,3061828,3063721,3066297,3103198,3116065,3118351,3128328,3128462,3135911,3138181,3149761,3150643,3152936,3155604,3170182,3173582,3175947,	2985490,3050249,3054252,3061932,3063761,3066374,3103262,3116169,3118456,3128370,3128538,3135965,3138243,3149808,3150825,3153064,3155707,3170240,3173656,3176234,	459	0,2,1,0,2,0,2,0,2,2,2,0,0,2,1,0,2,0,1,0,	upstream
chr11	20847751	20857771	20852751	20852771	20746667	21202180	+	cdh4	NM_131086	R-cadherin; zgc:136316; rcad	ENSDARG00000015002	17	20746667,20749391,20925632,21011516,21032923,21076060,21101205,21119652,21146813,21163321,21169487,21175694,21191047,21193074,21195976,21196275,21200708,	20746827,20749503,20925656,21011743,21033112,21076216,21101350,21119825,21146951,21163507,21169741,21175837,21191284,21193308,21196116,21196440,21202180,	106084	0,0,1,1,0,0,0,1,0,0,0,2,1,1,1,0,0,	eE2_eS3
chr11	24190984	24201014	24195984	24196014	24199632	24231567	+	csf1a	NM_001114480	csf1-1; zgc:172186	ENSDARG00000075343	7	24199632,24204274,24204747,24224339,24226955,24228470,24230676,	24199763,24204388,24204810,24224510,24227145,24229250,24231567,	3648	0,0,0,0,0,1,1,	upstream
chr11	25756130	25766150	25761130	25761150	25754100	25785015	+	kdm5ba	NM_001128327	id:ibd5050; jarid1b; wu:fd15c05; jarid1ba	ENSDARG00000057093	28	25754100,25754291,25755993,25756813,25757466,25758868,25759085,25764971,25765170,25765599,25766246,25766491,25766873,25767144,25769146,25769554,25769870,25774041,25774296,25776512,25778597,25778844,25779120,25781259,25781762,25781945,25783732,25784120,	25754179,25754490,25756071,25756936,25757637,25758997,25759185,25765039,25765329,25765719,25766405,25766673,25767036,25767264,25769341,25769736,25769995,25774192,25774411,25776868,25778736,25779024,25779273,25781673,25781853,25782151,25784002,25785015,	7030	-1,0,0,0,0,0,0,1,0,0,0,0,2,0,0,0,2,1,2,0,2,0,0,0,0,1,0,0,	eE7_eS8
chr11	31038999	31049031	31043999	31044031	31037840	31106980	+	cdkl5	NM_001130771	zgc:194395	ENSDARG00000015240	17	31037840,31038059,31074171,31076751,31077159,31078765,31081117,31087892,31091486,31091768,31094090,31095569,31096585,31098349,31101038,31104045,31106540,	31037948,31038094,31074217,31076888,31077280,31078825,31081208,31088082,31091567,31091935,31095186,31095671,31096691,31098473,31101144,31104261,31106980,	6159	0,1,0,1,0,1,1,2,0,0,2,0,0,1,2,0,0,	eE2_eS3
chr11	31038999	31049031	31043999	31044031	31037860	31107078	+	cdkl5	NM_001145768	zgc:194395	ENSDARG00000015240	18	31037860,31038059,31074171,31076751,31077159,31078765,31081117,31087892,31091486,31091768,31094090,31095569,31096585,31098349,31101038,31101742,31104045,31106540,	31037948,31038094,31074217,31076888,31077280,31078825,31081208,31088082,31091567,31091935,31095186,31095671,31096691,31098473,31101144,31101865,31104261,31107078,	6139	0,1,0,1,0,1,1,2,0,0,2,0,0,1,2,0,0,0,	eE2_eS3
chr12	20978997	20989019	20983997	20984019	20963146	21028788	+	cpped1	NM_001007413	zgc:101576	ENSDARG00000031968	4	20963146,20974125,21002985,21027617,	20963363,20974344,21003408,21028788,	20851	0,1,1,1,	eE2_eS3
chr12	23606021	23616040	23611021	23611040	23614379	23660449	+	wnt3	NM_001114552	-	ENSDARG00000038990	4	23614379,23645598,23655634,23659907,	23614816,23645840,23655900,23660449,	3358	0,2,1,0,	upstream
chr13	31864799	31874826	31869799	31869826	31871902	31905553	+	mnat1	NM_001006100	zgc:101599	ENSDARG00000002077	8	31871902,31881360,31881597,31883216,31883775,31884582,31893481,31905256,	31872092,31881513,31881671,31883320,31883916,31884714,31893603,31905553,	2103	0,2,2,1,0,0,0,2,	upstream
chr13	52983688	52993716	52988688	52988716	52988097	52991928	+	nkx6.2	NM_001135784	-	ENSDARG00000104735	3	52988097,52989087,52990485,	52988763,52989260,52991928,	591	0,1,0,	eS1_eE1
chr14	26894247	26904271	26899247	26899271	26827160	26914748	+	glra1	NM_131402	[a]Z1	ENSDARG00000012019	9	26827160,26834644,26869678,26874587,26879614,26884061,26889621,26895268,26914259,	26827299,26834769,26869746,26874811,26879697,26884199,26889836,26895415,26914748,	72087	0,2,1,0,2,1,1,0,0,	eE8_eS9
chr14	46985684	46995707	46990684	46990707	46995667	46999055	+	tomm5	NM_001166115	si:ch211-240l14.2; zC240L14.2	ENSDARG00000068265	2	46995667,46998641,	46995888,46999055,	4983	0,1,	upstream
chr15	14255247	14265267	14260247	14260267	14251912	14256151	+	med29	NM_173271	chunp6869; ixl; zgc:109789	ENSDARG00000026448	4	14251912,14252174,14255662,14255841,	14252084,14252245,14255747,14256151,	8335	0,0,2,0,	downstream
chr16	12538158	12548180	12543158	12543180	12544914	12565810	+	dedd1	NM_131602	-	ENSDARG00000002758	8	12544914,12545338,12546686,12546846,12547323,12550365,12563422,12565729,	12544968,12545522,12546829,12547173,12547443,12550494,12563810,12565810,	1756	-1,-1,0,1,1,1,1,2,	upstream
chr16	13563147	13573172	13568147	13568172	13568142	13575310	+	cxcr3.2	NM_001007314	zgc:92301	-	3	13568142,13569667,13573610,	13568189,13569803,13575310,	5	-1,0,0,	5UTR
chr17	6552502	6562532	6557502	6557532	6529462	6553370	+	lace1a	NM_001199767	-	ENSDARG00000011466	13	6529462,6534207,6536917,6537067,6539872,6540166,6540937,6542476,6546545,6546821,6548612,6550926,6552861,	6529599,6534428,6536969,6537169,6540003,6540266,6540996,6542559,6546616,6546922,6548753,6551043,6553370,	28040	0,1,0,1,1,0,1,0,2,1,0,0,0,	downstream
chr17	6552502	6562532	6557502	6557532	6556834	6574619	+	foxo3a	NM_001009988	wu:fb50g02; wu:fi33f07; zgc:92176	ENSDARG00000023058	2	6556834,6570115,	6557979,6574619,	668	0,0,	eS1_eE1
chr17	17677665	17687688	17682665	17682688	17634904	17686252	+	sptlc2	NM_001020619	sptlc2; zgc:110661	ENSDARG00000018976	12	17634904,17638061,17641792,17642234,17646175,17650109,17653648,17653866,17655763,17680223,17681500,17686042,	17635116,17638256,17641947,17642383,17646300,17650203,17653754,17654086,17655890,17680359,17681630,17686252,	47761	0,0,0,2,1,0,1,2,0,1,2,0,	eE11_eS12
chr17	30912785	30922814	30917785	30917814	30903015	30914631	+	tpp1	NM_001128798	fa01b09; im:7149243; wu:fa01b09; cln2	ENSDARG00000042793	13	30903015,30903402,30905054,30905294,30905988,30906768,30907489,30908326,30908635,30908781,30911160,30913044,30914470,	30903081,30903474,30905194,30905445,30906110,30906947,30907688,30908515,30908708,30908902,30911319,30913170,30914631,	14770	0,2,2,1,2,1,0,1,1,2,0,0,0,	downstream
chr18	12200235	12210255	12205235	12205255	12104318	12282876	+	tbxas1	NM_205609	zgc:136708; wu:fk19d08	ENSDARG00000002249	14	12104318,12107665,12153073,12174069,12184604,12194835,12224693,12224870,12225209,12227850,12277048,12277886,12280240,12282206,	12104344,12107797,12153167,12174122,12184701,12194952,12224782,12225019,12225340,12228174,12277137,12278024,12280403,12282876,	100917	-1,0,2,0,2,0,0,2,1,0,0,2,2,0,	eE6_eS7
chr18	34223096	34233118	34228096	34228118	34182769	34238650	+	ppp1r13l	NM_001014320	zgc:113058	ENSDARG00000013777	13	34182769,34201785,34209182,34211171,34216095,34219423,34224381,34225521,34226069,34227092,34231641,34234173,34237762,	34182920,34201850,34209298,34211709,34216188,34219503,34224751,34225973,34226207,34227226,34231808,34234367,34238650,	45327	-1,0,1,0,1,1,0,1,0,0,2,1,0,	eE10_eS11
chr18	41528331	41538361	41533331	41533361	41324161	41562342	+	pvrl1b	NM_001167569	-	-	6	41324161,41325899,41381499,41429318,41556150,41562042,	41324347,41326078,41381589,41429394,41556525,41562342,	209170	-1,0,0,0,1,1,	eE4_eS5
chr19	2755404	2765427	2760404	2760427	2735755	2791923	+	nedd9	NM_001077282	zgc:154043; wu:fc45g12	ENSDARG00000089878	7	2735755,2761366,2780186,2780364,2786310,2789759,2790960,	2735909,2761744,2780285,2780481,2787417,2789849,2791923,	24649	0,0,0,0,0,0,0,	eE1_eS2
chr19	5291257	5301277	5296257	5296277	5296496	5363297	+	LOC799704	NM_001128549	si:ch211-268f14.1; si:ct583670.1	ENSDARG00000104563	2	5296496,5362380,	5296779,5363297,	239	0,1,	upstream
chr19	6253492	6263512	6258492	6258512	6263194	6264516	+	ft2	NM_001128773	zgc:194457; zFT2	ENSDARG00000059055	1	6263194	6264516	4702	0	upstream
chr19	21280991	21291021	21285991	21286021	21283804	21305398	+	cndp2	NM_214704	CN2; zgc:92569; wu:fe17f09; wu:fd20d11	ENSDARG00000003931	13	21283804,21284169,21285952,21288796,21293481,21295546,21295979,21296778,21297520,21297596,21297658,21302712,21304747,	21283899,21284313,21286115,21288885,21293682,21295631,21296140,21296943,21297576,21297657,21297662,21302860,21305398,	2187	0,0,0,1,0,0,1,0,0,1,0,1,2,	eS3_eE3
chr2	3220681	3230706	3225681	3225706	3055155	3386905	+	eif2b5	NM_001113597	fd14g07; wu:fd14g07	ENSDARG00000074995	16	3055155,3056786,3056999,3059592,3062763,3062950,3063369,3063941,3064195,3066063,3067517,3067711,3068097,3385852,3386074,3386705,	3055307,3056911,3057185,3059770,3062844,3063028,3063682,3064087,3064340,3066165,3067625,3067802,3068221,3385978,3386185,3386905,	170526	0,0,2,2,0,0,0,1,0,1,1,1,2,0,0,0,	eE13_eS14
chr2	13732893	13742914	13737893	13737914	13740481	13773949	+	zgc:66475	NM_201064	phr	ENSDARG00000099519	10	13740481,13740715,13753502,13754175,13754488,13760345,13766398,13766656,13772731,13773459,	13740582,13740984,13753648,13754358,13754647,13760544,13766548,13766778,13772891,13773949,	2588	-1,0,1,0,0,0,1,1,0,1,	upstream
chr2	27179606	27189637	27184606	27184637	27158608	27242823	+	cdh7	NM_001077448	-	ENSDARG00000023542	12	27158608,27181341,27193267,27197160,27197790,27203790,27205463,27212813,27223785,27224031,27242314,27242367,	27158809,27181636,27193387,27197328,27197978,27204044,27205600,27212935,27223903,27224283,27242366,27242823,	25998	0,0,1,1,1,0,2,1,0,1,2,0,	eE2_eS3
chr2	38946992	38957017	38951992	38952017	38812639	39253455	+	clstn2	NM_001159839	si:dkeyp-55c8.1	ENSDARG00000060637	17	38812639,38992287,39090795,39098138,39115167,39130606,39138289,39147347,39202185,39210538,39210962,39221967,39227925,39234772,39236454,39242785,39253251,	38812712,38992410,39090991,39098347,39115317,39130792,39138547,39147469,39202348,39210705,39211111,39222176,39228093,39234918,39236578,39242952,39253455,	139353	0,1,1,2,1,1,1,1,0,1,0,2,1,1,0,1,0,	eE1_eS2
chr2	41648269	41658294	41653269	41653294	41644154	41703159	+	efr3a	NM_200827	zgc:73123	ENSDARG00000005163	13	41644154,41644365,41686866,41687062,41690432,41690686,41693518,41696578,41699277,41699596,41699844,41700054,41701966,	41644191,41644469,41686945,41687198,41690600,41690801,41693570,41696751,41699353,41699758,41699976,41700122,41703159,	9115	-1,0,2,0,1,1,2,0,2,0,0,0,2,	eE2_eS3
chr20	2192354	2202385	2197354	2197385	2146487	2196865	+	l3mbtl3	NM_001245964	si:ch211-45m15.2	ENSDARG00000025983	15	2146487,2161024,2163899,2167230,2170283,2171048,2175118,2176776,2178162,2180648,2181057,2183883,2186805,2193725,2196454,	2146642,2161138,2164047,2167357,2170368,2171143,2175223,2176912,2178254,2180800,2181134,2183969,2186916,2193840,2196865,	50867	-1,1,1,2,0,1,0,0,1,0,2,1,0,0,1,	downstream
chr20	18784118	18794138	18789118	18789138	18775267	18786109	+	eif5	NM_199591	fb37c12; wu:fb37c12; zgc:77026; zgc:56606; fb54h04; wu:fb54h04	ENSDARG00000003681	11	18775267,18775961,18778208,18778382,18779614,18780411,18780632,18780879,18783109,18785122,18785737,	18775479,18776241,18778290,18778555,18779726,18780533,18780794,18781041,18783274,18785263,18786109,	13851	-1,0,0,1,0,1,0,0,0,0,0,	downstream
chr20	38697932	38707964	38702932	38702964	38696574	38741674	+	mpv17	NM_201165	zgc:63573	ENSDARG00000032431	8	38696574,38699404,38719700,38722611,38727336,38738941,38739049,38741026,	38696791,38699487,38719816,38722704,38727432,38738974,38739102,38741674,	6358	-1,0,1,0,0,0,0,2,	eE2_eS3
chr20	42270613	42280640	42275613	42275640	42278708	42313165	+	gopc	NM_200557	fe38f01; wu:fe38f01; zgc:65853; zgc:56254	ENSDARG00000023117	9	42278708,42292513,42295701,42300746,42301241,42306788,42307043,42309663,42312428,	42279127,42292678,42295725,42300922,42301407,42306884,42307208,42309838,42313165,	3095	0,0,0,0,2,0,0,0,1,	upstream
chr20	46236894	46246914	46241894	46241914	46239852	46240885	+	taar12a	NM_001083109	si:dkey-7c18.18	ENSDARG00000094548	1	46239852	46240885	2042	0	downstream
chr21	6067569	6077594	6072569	6072594	6057317	6070852	+	cdk9	NM_212591	wu:fc06c02; wu:fb22e09	ENSDARG00000044811	9	6057317,6057758,6060197,6062022,6066184,6067784,6068338,6069962,6070452,	6057381,6057872,6060279,6062113,6066351,6067956,6068487,6070440,6070852,	15252	0,2,2,0,1,0,1,0,-1,	downstream
chr21	29071237	29081270	29076237	29076270	29050441	29091653	+	zgc:101809	NM_214717	wu:fj47a12; zgc:101809	ENSDARG00000055955	21	29050441,29055785,29056641,29059565,29069542,29069659,29072101,29072366,29072562,29077224,29077480,29078619,29079869,29080094,29083533,29083651,29083837,29083964,29090847,29091030,29091268,	29050779,29055848,29056688,29059625,29069580,29069700,29072285,29072464,29072620,29077290,29077509,29078639,29080007,29080116,29083546,29083745,29083878,29084029,29090922,29091180,29091653,	25796	0,0,0,2,2,1,0,1,0,1,1,0,2,2,0,1,2,1,0,0,0,	eE9_eS10
chr22	1917880	1927900	1922880	1922900	1923441	1925159	+	zgc:194221	NM_001135988	zgc:194226	ENSDARG00000039687	2	1923441,1924237,	1923828,1925159,	561	0,2,	upstream
chr23	4652509	4662528	4657509	4657528	3983137	4951592	+	tnnc1a	NM_181498	zgc:103465; cTnC; tnnc1	ENSDARG00000011400	6	3983137,4141515,4507248,4522093,4525289,4951266,	3983193,4141997,4507266,4522119,4525301,4951592,	674372	-6	5UTR
chr23	31092749	31102779	31097749	31097779	31097664	31129483	+	zgc:198371	NM_001012252	si:dkey-202m22.6	ENSDARG00000036952	3	31097664,31116893,31128240,	31098207,31117093,31129483,	85	0,2,1,	eS1_eE1
chr24	2744999	2755025	2749999	2750025	2701419	2803983	+	fars2	NM_001105594	zgc:173439	ENSDARG00000091247	6	2701419,2753682,2755258,2755499,2799194,2803830,	2701680,2754303,2755421,2755631,2799355,2803983,	48580	-1,0,0,1,1,0,	5UTR
chr24	9828244	9838263	9833244	9833263	9830463	9831536	+	zgc:63694	NM_213106	wu:fd18f12; wu:fi40c03	-	1	9830463	9831536	2781	2	downstream
chr24	9828244	9838263	9833244	9833263	9830262	9831534	+	zgc:122991	NM_001245063	-	-	1	9830262	9831534	2982	2	downstream
chr25	3733367	3743394	3738367	3738394	3734065	3741696	+	prnprs3	NM_001013298	PrP2; PrP-2; zgc:123003; ZePrP-3; stPrP-3; stPrP567	ENSDARG00000003705	2	3734065,3737940,	3734122,3741696,	4302	-1,0,	eS2_eE2
chr25	14509207	14519229	14514207	14514229	14426131	14626754	+	LOC567595	NM_001128347	si:dkey-221m4.1	ENSDARG00000062325	21	14426131,14428166,14436360,14445044,14446900,14449237,14451446,14464247,14476486,14513947,14537158,14541111,14557336,14570410,14572441,14612009,14612607,14621289,14621742,14622130,14626216,	14426308,14428370,14436432,14445153,14447052,14449405,14451563,14464325,14476553,14514299,14537316,14541225,14557418,14570493,14572566,14612145,14612688,14621414,14621854,14624483,14626754,	88076	0,0,0,0,1,0,0,0,0,1,2,1,1,2,1,0,1,1,0,1,2,	eS10_eE10
chr3	14550631	14560653	14555631	14555653	14373056	14663157	+	nfixb	NM_001040248	zgc:136878	ENSDARG00000061836	11	14373056,14398320,14464392,14611416,14617562,14619620,14625147,14628764,14645622,14655030,14661750,	14373180,14398404,14464924,14611479,14617637,14619732,14625275,14628839,14645801,14655122,14663157,	182575	0,0,0,1,1,1,2,1,1,0,-1,	eE3_eS4
chr3	50202922	50212946	50207922	50207946	50204147	50218502	+	zgc:92161	NM_001004556	-	ENSDARG00000101749	9	50204147,50204408,50204889,50214378,50214655,50217378,50217689,50217914,50218434,	50204326,50204463,50205077,50214540,50214766,50217672,50217884,50218390,50218502,	3775	0,0,1,0,0,0,-1,-1,-1,	eE3_eS4
chr3	53782433	53792465	53787433	53787465	53754193	53861665	+	brd4	NM_001111281	fb18g03; wu:fb18g03	ENSDARG00000078904	20	53754193,53778862,53830400,53834469,53834696,53836456,53836910,53837362,53839537,53841408,53841784,53844015,53844222,53849031,53852320,53852505,53853662,53855975,53856360,53860890,	53754259,53779011,53830770,53834607,53834832,53836821,53837273,53837491,53839759,53841629,53842161,53844126,53844603,53849754,53852415,53852662,53853799,53856181,53856625,53861665,	33240	-1,-1,0,0,0,1,0,0,0,0,2,1,1,1,1,0,1,0,2,0,	5UTR
chr3	58843846	58853872	58848846	58848872	58811883	58846062	+	pycr1	NM_200826	zgc:73112; pycr1	ENSDARG00000102254	8	58811883,58812199,58815104,58815251,58815597,58816013,58816210,58844435,	58811975,58812272,58815175,58815431,58815819,58816106,58816374,58846062,	36963	-1,0,1,0,0,0,0,2,	downstream
chr4	30312792	30322812	30317792	30317812	29946427	30333404	+	zgc:174710	NM_001114702	-	-	10	29946427,29946791,29951621,29951674,29951831,29952014,30330290,30331057,30331412,30332497,	29946452,29946943,29951670,29951819,29952013,29952187,30330703,30331126,30331538,30333404,	371365	-1,0,1,0,1,0,0,-1,-1,-1,	eE6_eS7
chr5	783629	793649	788629	788649	790734	800771	+	zgc:136597	NM_001045284	zgc:136597	ENSDARG00000059020	5	790734,791884,798293,800243,800716,	790841,792071,798474,800510,800771,	2105	0,2,0,-1,-1,	upstream
chr5	36604085	36614115	36609085	36609115	36600215	36605171	+	ankra2	NM_213129	zgc:64138; wu:fd08c02	ENSDARG00000035399	8	36600215,36600678,36600930,36601468,36601781,36603851,36604023,36604567,	36600590,36600837,36600996,36601566,36601907,36603918,36604104,36605171,	8870	0,1,1,1,0,0,1,1,	downstream
chr5	38936511	38946534	38941511	38941534	38943806	39040622	+	zgc:163008	NM_001244754	wu:fc15b07; zgc:163008	ENSDARG00000103786; ENSDARG00000086463	9	38943806,38955116,38998500,39006520,39013901,39022968,39023248,39033537,39039345,	38943858,38955206,38998572,39006665,39014034,39023165,39024044,39033651,39040622,	2295	-1,0,2,2,0,1,0,1,1,	upstream
chr5	38936511	38946534	38941511	38941534	38943852	39040622	+	zgc:163008	NM_001099229	wu:fc15b07; zgc:163008	ENSDARG00000103786; ENSDARG00000086463	8	38943852,38955116,39006520,39013901,39022968,39023248,39033537,39039345,	38944251,38955194,39006665,39014034,39023165,39024044,39033651,39040622,	2341	-1,0,2,0,1,0,1,1,	upstream
chr6	10777749	10787769	10782749	10782769	10777970	10778088	+	mir10d-1	NR_030002	dre-mir-10d; mir10d-2; dre-mir-10d-1; dre-mir-10d-2; mir10d-1	ENSDARG00000083047	1	10777970	10778088	4779	-1	downstream
chr6	10777749	10787769	10782749	10782769	10782677	10790910	+	mtx2	NM_212575	wu:fc02d09	ENSDARG00000029415	10	10782677,10783395,10783622,10783787,10785613,10785761,10787593,10787989,10788207,10790456,	10783059,10783443,10783669,10783860,10785690,10785854,10787632,10788115,10788284,10790910,	72	0,1,1,0,1,0,0,0,0,2,	5UTR
chr6	28026349	28036375	28031349	28031375	28007994	28400211	+	lpp	NM_201198	fc26e09; zgc:56152; wu:fc26e09	ENSDARG00000023578	11	28007994,28091168,28142116,28202074,28219272,28275683,28323148,28363739,28396561,28399690,28399903,	28008133,28091218,28142322,28202181,28219395,28276256,28323230,28363909,28396740,28399811,28400211,	23355	-1,-1,0,1,0,0,0,1,0,2,0,	5UTR
chr7	11797416	11807438	11802416	11802438	11729424	11823926	+	fam108c1	NM_200157	fam108c1; zgc:55468	ENSDARG00000058452	3	11729424,11784034,11822074,	11730181,11784214,11823926,	72992	0,2,2,	eE2_eS3
chr7	34372269	34382303	34377269	34377303	34362961	34418098	+	kcnc1a	NM_001128725	zgc:194950; zgc:194940	ENSDARG00000051852	4	34362961,34402664,34417160,34417938,	34363698,34403598,34417346,34418098,	14308	0,0,1,1,	eE1_eS2
chr7	50043862	50053887	50048862	50048887	50012829	50114217	+	kcnq1	NM_001123242	zgc:158384	ENSDARG00000059798	18	50012829,50033578,50048778,50049015,50050320,50053829,50054095,50054292,50054482,50056131,50056379,50058572,50058728,50099089,50104508,50105283,50105490,50113512,	50013119,50033669,50048905,50049094,50050417,50053970,50054206,50054388,50054584,50056270,50056415,50058626,50058855,50099165,50104603,50105330,50105552,50114217,	36033	0,2,0,1,2,0,0,0,0,0,1,1,1,2,0,2,1,0,	eS3_eE3
chr7	69489194	69499224	69494194	69494224	69483427	69502612	+	kars	NM_001002386	zgc:92483; cb530; wu:fa16h02	ENSDARG00000103799	15	69483427,69486437,69486704,69488657,69489555,69490173,69493394,69493649,69495500,69497423,69497695,69498630,69498809,69500223,69502177,	69483469,69486568,69486846,69488823,69489649,69490360,69493520,69493769,69495663,69497597,69497781,69498716,69498936,69500367,69502612,	10767	-1,0,2,0,1,2,0,0,0,1,1,0,2,0,0,	eE8_eS9
chr8	415675	425709	420675	420709	425221	438799	+	prr16	NM_001110405	-	ENSDARG00000101530	3	425221,431406,438298,	425483,432045,438799,	4546	0,0,-1,	upstream
chr8	25145696	25155728	25150696	25150728	25134467	25148890	+	mmp9	NM_213123	wu:fj05a08; ZFMMP-9; wu:fb07b05; wu:fi98c09; wu:fb02g06; zgc:64165	ENSDARG00000042816	13	25134467,25135081,25136493,25144066,25144702,25144984,25145557,25145802,25146072,25146366,25147189,25147945,25148131,	25134691,25135320,25136642,25144195,25144876,25145158,25145731,25145958,25146277,25146500,25147340,25148049,25148890,	16229	0,0,2,1,1,1,1,1,1,2,1,2,1,	downstream
chr8	30568150	30578170	30573150	30573170	30574732	30582990	+	zgc:100919	NM_001002748	sb:cb666; zgc:100919	ENSDARG00000024540	7	30574732,30577668,30578038,30579836,30580036,30582229,30582392,	30574959,30577860,30578113,30579932,30580186,30582313,30582990,	1582	0,0,0,0,0,0,0,	upstream
chr8	41637804	41647836	41642804	41642836	41627437	41656384	+	prkab1b	NM_214713	wu:fk93d05; zgc:56652; prkab1; wu:fw87e09; zgc:76975	ENSDARG00000046143	8	41627437,41628846,41629149,41631391,41631596,41645756,41655390,41655830,	41627480,41629039,41629301,41631485,41631711,41645890,41655459,41656384,	15367	-1,0,0,2,0,1,0,0,	eE5_eS6
chr8	45092897	45102921	45097897	45097921	45093949	45097406	+	prnp	NM_205586	prnp; PrP3; PrP-2; PrP-like; PrP rel-2; PrPL-P1-like	ENSDARG00000026229	2	45093949,45096576,	45094017,45097406,	3948	-1,0,	downstream
chr1	1019696	1029728	1024696	1024728	989326	1021345	-	gart	NM_131617	wu:fb33g04	ENSDARG00000101089	21	989326,992511,993651,994254,994803,996821,997423,997724,999425,1001290,1001731,1005143,1007966,1008484,1008516,1009152,1013435,1013749,1014041,1015685,1021297,	989925,992655,993805,994306,994956,997073,997622,997834,999520,1001525,1001900,1005229,1008054,1008509,1008617,1009221,1013547,1013924,1014137,1015835,1021345,	3351	2,2,1,0,1,1,0,1,2,1,0,1,0,2,0,0,2,1,1,0,-1,	upstream
chr1	5264391	5274419	5269391	5269419	5266765	5357592	-	klf7a	NM_001020643	klf7; zgc:112027	ENSDARG00000073857	4	5266765,5279322,5292436,5357261,	5268680,5279446,5293019,5357592,	88201	2,1,0,0,	eS4_eE3
chr1	6234222	6244252	6239222	6239252	6220501	6280450	-	erbb4a	NM_001143751	si:ch211-227n20.1; erbb4	ENSDARG00000063207	10	6220501,6238672,6240700,6242676,6245177,6246318,6247079,6250022,6251237,6280261,	6220651,6238875,6240775,6242805,6245290,6246460,6247198,6250088,6251372,6280450,	41228	2,2,0,0,1,0,1,1,1,1,	eS9_eE8
chr1	6504253	6514276	6509253	6509276	6504163	6512175	-	mylz3	NM_131619	zgc:109832; hm:zeh0637; fc33c02; zeh0637; wu:fc33c02	ENSDARG00000017441	6	6504163,6504862,6507569,6507828,6511755,6512103,	6504632,6504940,6507740,6507972,6511786,6512175,	2922	1,1,1,1,0,0,	eS3_eE2
chr1	8030795	8040821	8035795	8035821	8038936	8039568	-	si:ch73-191k20.2	NM_001252630	si:ch73-191k20.2	ENSDARG00000089873	1	8038936	8039568	3773	0	downstream
chr1	9714359	9724387	9719359	9719387	9685679	9796448	-	trpc5a	NM_001044827	trpc5; wu:fi73f08	ENSDARG00000070504	7	9685679,9693557,9695467,9739092,9753653,9796079,9796333,	9686388,9693697,9695804,9739614,9754048,9796256,9796448,	77089	0,1,0,0,0,-1,-1,	eS5_eE4
chr1	17337573	17347592	17342573	17342592	17336040	17356928	-	klf3	NM_131859	klf12	ENSDARG00000015495	7	17336040,17340456,17343014,17343400,17345644,17348156,17356775,	17338283,17340596,17343153,17343554,17345986,17348205,17356928,	14355	1,2,1,0,0,0,-1,	eS6_eE5
chr1	19570888	19580915	19575888	19575915	19514405	19607327	-	tll1	NM_131010	tolloid; tld	ENSDARG00000037429	22	19514405,19517334,19520209,19523169,19533807,19540602,19540921,19544866,19545083,19545817,19548159,19548394,19548673,19551986,19552206,19554775,19569800,19569998,19574087,19581278,19605484,19607115,	19515635,19517585,19520423,19523297,19533933,19540783,19541082,19544992,19545279,19545963,19548276,19548497,19548789,19552111,19552312,19554954,19569918,19570169,19574168,19581389,19605919,19607327,	31439	0,1,0,1,1,0,1,1,0,1,1,0,1,2,1,2,1,1,1,1,0,-1,	eS4_eE3
chr1	22031071	22041094	22036071	22036094	22017136	22042663	-	rfc1	NM_001089491	zgc:162875; si:dkey-170e5.1	ENSDARG00000054799	24	22017136,22022449,22022871,22023174,22023559,22024927,22025191,22025428,22027919,22028561,22028762,22029066,22031814,22032788,22033034,22033336,22035820,22036327,22036712,22039555,22039961,22041473,22041630,22042525,	22017883,22022632,22023085,22023320,22023677,22025082,22025290,22025524,22028057,22028650,22028877,22029179,22032202,22032893,22033214,22033444,22036165,22036405,22036784,22039860,22040060,22041540,22041744,22042663,	6592	0,0,2,0,2,0,0,0,0,1,0,1,0,0,0,0,0,0,0,1,1,0,0,0,	eE8_eS8
chr1	22126351	22136370	22131351	22131370	22097391	22144614	-	pds5a	NM_200992	Aprin; zgc:153878; zgc:66331	ENSDARG00000055022	33	22097391,22103993,22104406,22104574,22105030,22105178,22105901,22106216,22106467,22108467,22108676,22108960,22109118,22111264,22111533,22111785,22112551,22114056,22114277,22115300,22115510,22115740,22115968,22116219,22116416,22116622,22116877,22117045,22117255,22117546,22117822,22143599,22144486,	22097805,22104331,22104482,22104726,22105099,22105298,22106034,22106331,22106672,22108591,22108813,22109029,22109277,22111388,22111694,22111891,22112667,22114196,22114326,22115382,22115624,22115892,22116114,22116314,22116532,22116763,22116958,22117172,22117353,22117633,22118026,22143761,22144614,	13263	2,0,2,0,0,0,2,1,0,2,0,0,0,2,0,2,0,1,0,2,2,0,1,2,0,0,0,2,0,0,0,0,-1,	eS3_eE2
chr1	23176858	23186881	23181858	23181881	23169029	23237526	-	sh3d19	NM_001020773	zgc:113078	ENSDARG00000088202	20	23169029,23169311,23170892,23173128,23173509,23176006,23176808,23177791,23178070,23180116,23180555,23181398,23185946,23186158,23189764,23225658,23226207,23226347,23231012,23237325,	23169193,23169498,23170936,23173355,23173580,23176137,23176884,23177935,23178139,23180357,23180596,23181487,23186060,23187070,23189942,23225791,23226253,23226388,23231052,23237526,	55668	1,0,1,2,0,1,0,0,0,2,0,1,1,1,0,2,1,2,1,0,	eS9_eE8
chr1	23274967	23284990	23279967	23279990	23267190	23320192	-	sh3d19	NM_001020773	zgc:113078	ENSDARG00000088202	20	23267190,23267429,23269010,23271242,23271623,23274118,23274920,23275903,23276182,23278228,23278667,23279507,23284055,23284267,23287876,23308350,23308884,23309024,23313689,23319991,	23267354,23267616,23269054,23271469,23271694,23274249,23274996,23276047,23276251,23278469,23278708,23279596,23284169,23285179,23288054,23308483,23308930,23309065,23313729,23320192,	40225	1,0,1,2,0,1,0,0,0,2,0,1,1,1,0,2,1,2,1,0,	eS9_eE8
chr1	24022341	24032364	24027341	24027364	24022659	24034451	-	tmem154	NM_001130587	wu:fc06h06; zgc:193686; fc06h06	ENSDARG00000074776	8	24022659,24025095,24027372,24031219,24031529,24032319,24032538,24034295,	24022711,24025169,24027424,24031429,24031574,24032358,24032577,24034451,	7110	1,2,1,1,1,1,1,0,	eS7_eE6
chr1	33185281	33195311	33190281	33190311	33180212	33190524	-	creb1a	NM_200909	zgc:55598; creb1	ENSDARG00000053586	8	33180212,33182471,33186187,33186913,33188366,33188676,33188977,33190416,	33181234,33182622,33186370,33187053,33188467,33188823,33189076,33190524,	243	2,1,1,2,0,0,0,-1,	eS2_eE1
chr1	34054752	34064774	34059752	34059774	33999529	34083303	-	lmo7b	NM_001045444	zgc:152922; DKEY-180K21.1; lmo7	ENSDARG00000053535	30	33999529,34002829,34005140,34006959,34008989,34009256,34009712,34012253,34013912,34015509,34015744,34017443,34021688,34022784,34029427,34032589,34038620,34042016,34043632,34048685,34051356,34054072,34059285,34061364,34065467,34067516,34069208,34069442,34080172,34083008,	34000005,34002935,34005249,34007196,34009158,34009312,34009757,34012462,34014002,34015617,34015770,34017507,34021861,34022946,34029542,34032856,34039050,34042165,34043840,34048991,34051638,34054232,34059484,34061478,34065498,34067623,34069278,34069513,34080258,34083303,	23551	1,0,2,2,1,2,2,0,0,0,1,0,1,1,0,0,2,0,2,2,2,1,0,0,2,0,2,0,0,-1,	eS8_eE7
chr1	39216275	39226306	39221275	39221306	39213364	39270725	-	vegfc	NM_205734	-	ENSDARG00000069640	7	39213364,39215975,39222708,39242041,39248785,39249193,39270184,	39213777,39216294,39222812,39242181,39248973,39249407,39270725,	49450	2,1,2,0,1,0,0,	eS6_eE5
chr1	41679600	41689619	41684600	41684619	41675105	41755089	-	htt	NM_131018	hd; ZHD	ENSDARG00000052866	67	41675105,41678401,41679172,41679417,41681004,41683241,41685734,41686000,41690127,41690381,41690623,41690993,41692889,41693117,41693461,41693678,41695624,41695800,41697069,41699137,41701529,41701737,41701963,41705020,41705277,41708341,41711241,41711528,41712502,41713948,41714190,41714402,41715600,41716065,41716220,41718216,41718388,41718695,41718869,41720829,41721091,41721334,41723379,41723680,417…	41676563,41678562,41679335,41679523,41681236,41683356,41685925,41686156,41690260,41690512,41690706,41691133,41693044,41693221,41693588,41693863,41695708,41695978,41697215,41699348,41701652,41701876,41702040,41705197,41705457,41708477,41711452,41711671,41712756,41714071,41714307,41714539,41715749,41716121,41716382,41718295,41718612,41718773,41718980,41720954,41721218,41721537,41723531,41723826,417…	70489	2,0,2,1,0,2,0,0,2,0,1,2,0,1,0,1,1,0,1,0,0,2,0,0,0,2,1,2,0,0,0,1,2,0,0,2,0,0,0,1,0,1,2,0,2,2,0,2,0,1,1,1,0,1,0,1,1,1,0,1,0,2,0,0,2,2,0,	eS62_eE61
chr1	41680428	41690453	41685428	41685453	41675105	41755089	-	htt	NM_131018	hd; ZHD	ENSDARG00000052866	67	41675105,41678401,41679172,41679417,41681004,41683241,41685734,41686000,41690127,41690381,41690623,41690993,41692889,41693117,41693461,41693678,41695624,41695800,41697069,41699137,41701529,41701737,41701963,41705020,41705277,41708341,41711241,41711528,41712502,41713948,41714190,41714402,41715600,41716065,41716220,41718216,41718388,41718695,41718869,41720829,41721091,41721334,41723379,41723680,417…	41676563,41678562,41679335,41679523,41681236,41683356,41685925,41686156,41690260,41690512,41690706,41691133,41693044,41693221,41693588,41693863,41695708,41695978,41697215,41699348,41701652,41701876,41702040,41705197,41705457,41708477,41711452,41711671,41712756,41714071,41714307,41714539,41715749,41716121,41716382,41718295,41718612,41718773,41718980,41720954,41721218,41721537,41723531,41723826,417…	69661	2,0,2,1,0,2,0,0,2,0,1,2,0,1,0,1,1,0,1,0,0,2,0,0,0,2,1,2,0,0,0,1,2,0,0,2,0,0,0,1,0,1,2,0,2,2,0,2,0,1,1,1,0,1,0,1,1,1,0,1,0,2,0,0,2,2,0,	eS62_eE61
chr1	42173169	42183188	42178169	42178188	42153364	42200286	-	rnf24	NM_001007352	zgc:103462	ENSDARG00000036965	6	42153364,42156924,42165648,42165853,42176203,42199965,	42154316,42157004,42165690,42165896,42176353,42200286,	22117	2,0,0,2,0,-1,	eS2_eE1
chr1	44368814	44378833	44373814	44373833	44371234	44383468	-	zgc:66472	NM_199812	wu:fi14c03; fi14c03	ENSDARG00000075916	9	44371234,44371445,44376100,44376224,44376392,44380144,44380701,44383259,44383384,	44371428,44372101,44376144,44376292,44377481,44380232,44381091,44383311,44383468,	9654	-1,-1,-1,-1,1,0,0,-1,-1,	3UTR
chr1	50062022	50072048	50067022	50067048	50053443	50064622	-	LOC794323	NM_001145702	-	ENSDARG00000075389	24	50053443,50053761,50053933,50054860,50055001,50055161,50055409,50055646,50055895,50056037,50056226,50056378,50058374,50058796,50058969,50061044,50061238,50061400,50061624,50061827,50062027,50062321,50062470,50064351,	50053677,50053861,50054117,50054919,50055065,50055328,50055550,50055796,50055964,50056115,50056301,50056539,50058564,50058872,50059029,50061163,50061309,50061528,50061755,50061919,50062249,50062398,50062585,50064622,	2400	1,0,2,0,2,0,0,0,0,0,0,1,0,2,2,0,1,2,0,1,1,2,1,0,	upstream
chr1	50724955	50734974	50729955	50729974	50705882	50798349	-	tbck	NM_001080637	zgc:158710; im:7138354; wu:fc74a10	ENSDARG00000013667	25	50705882,50706441,50712869,50728091,50752972,50754715,50764057,50764614,50764791,50768319,50768708,50770597,50772027,50772266,50773490,50773673,50777220,50779280,50780185,50780346,50781269,50781889,50783518,50791967,50798156,	50705993,50706601,50713045,50728267,50753134,50754752,50764143,50764698,50764842,50768446,50768771,50770696,50772157,50772316,50773590,50773812,50777369,50779342,50780247,50780407,50781411,50781963,50783633,50792040,50798349,	68394	0,2,0,1,1,0,1,1,1,0,0,0,2,0,2,1,2,0,1,0,2,0,2,1,0,	eS22_eE21
chr1	51008342	51018362	51013342	51013362	50994668	51035047	-	papss1	NM_001128699	zgc:194985; wu:fc43e12; zgc:194984	ENSDARG00000057099	12	50994668,51003585,51009699,51010285,51023113,51027000,51028641,51028854,51030972,51031608,51033583,51034850,	50995172,51003817,51009966,51010421,51023319,51027112,51028755,51028973,51031111,51031844,51033698,51035047,	21705	2,1,1,0,1,0,0,1,0,1,0,0,	eS9_eE8
chr1	52673077	52683106	52678077	52678106	52673841	52696205	-	rab3da	NM_001145597	wu:fi17a03; fi17a03; rab3d	ENSDARG00000018107	5	52673841,52676922,52678345,52693137,52696083,	52674104,52677047,52678464,52693374,52696205,	18128	1,2,0,0,-1,	eS4_eE3
chr1	58080484	58090510	58085484	58085510	57805007	58095399	-	sc:d0284	NM_001113805	-	ENSDARG00000034092	11	57805007,57806944,57807089,57897882,57897969,58021189,58026462,58095103,58095145,58095231,58095353,	57805194,57806972,57807202,57897961,57898017,58021308,58026470,58095116,58095206,58095285,58095399,	9915	0,0,0,0,1,1,2,1,1,0,0,	eS5_eE4
chr1	58091446	58101472	58096446	58096472	57805007	58095399	-	sc:d0284	NM_001113805	-	ENSDARG00000034092	11	57805007,57806944,57807089,57897882,57897969,58021189,58026462,58095103,58095145,58095231,58095353,	57805194,57806972,57807202,57897961,57898017,58021308,58026470,58095116,58095206,58095285,58095399,	1047	0,0,0,0,1,1,2,1,1,0,0,	upstream
[truncated: 645 more rows]

## Sheet: TableS3
Gene list (Training dataset)	Endeavour Top50 ranking genes*	Endeavour gene associated score	ToppGene Top50 ranking genes	ToppGene associated p-value
[truncated: 127 more rows]

## Sheet: TableS4
# of gene	Gene	Endeavour rank	ToppGene rank	Act/Repr (Human)	Expression tissues	chr	patten start	pattern end	pattern sequence	relative pattern position with respect to gene TSS	repeat/transposable element	PWM	PWM-II	PWM-III
[truncated: 163 more rows]

[truncated: 6 more sheets: TableS5, TableS6, TableS7, TableS8, TableS9, TableS10]
